# Supplementary material for: Genetic assessment of a summer chum salmon metapopulation in recovery
Source: Evol Appl. 2013 Nov 25;7(2):266–85. doi: 10.1111/eva.12118 (PMC3927888; doi:10.1111/eva.12118)
Supplement: Supplementary file 1 — Table S1. Details of all broodstocks including numbers of fish, sex ratio, proportion of natural spawners used in hatchery program, and number of fry released per brood year. Table S2. Years when supplementation programs were initiated and terminated and the last year of expected supplementation returns. Table S3. Details of genetic statistics per locus and per population, including gene diversity, richness, HWE and P-values. Table S4. Data and calculations for meta-LDNe and meta-SANe and meta-Hmean. Table S5. Data and calculations for HmNe with hatchery-and wildborn samples separate and combined within collection year and tributary. Table S6. Pairwise genotypic test results from FSTAT. Table S7. Pairwise FST values and the number of permuted values that were larger than the actual value. [file eva0007-0266-sd1.xlsx]

## Sheet: Broodstock details Table I
		Supplementation programs									Reintroduction programs
Hood Canal	Quilcene		Broodstock							Big Beef		Broodstock
		Brood Year	Males	Females	Total	Nat Spawners	% removed	fry			Brood Year	Males	Females	Total	Nat Spawners	% removed	fry	Source
		1992	225	186	411	320	0.56	216441			1992
		1993	19	17	36	97	0.27	24784			1993
		1994	184	178	362	349	0.51	343550			1994
		1995	243	256	499	4029	0.11	441167			1995
		1996	438	333	771	8479	0.08	612598			1996	-	-	-	0	-	204000	Quilcene
		1997	296	261	557	7339	0.07	340744			1997	-	-	-	0	-	100280	Quilcene
		1998	313	231	544	2244	0.2	343530			1998	-	-	-	0	-	214936	Quilcene
		1999	81	89	170	2982	0.05	181711			1999	-	-	-	4	-	39800	Quilcene
		2000	187	195	382	5126	0.07	414353			2000	9	11	20	0	1	80550	Big Beef
		2001	134	172	306	5868	0.05	351709			2001	34	34	68	826	0.076	80925	Big Beef
		2002	174	181	355	3662	0.09	272017			2002	32	33	65	677	0.088	72622	Big Beef
		2003	46	52	98	11745	0.008	92559			2003	38	34	72	824	0.08	76353	Big Beef
											2004	33	31	64	1852	0.033	14814	Big Beef
	Lilliwaup		Broodstock
		Brood Year	Males	Females	Total	Nat Spawners	% removed	fry
		1992	--	--	18	81	0.181818	20000
		1993	--	--	10	67	0.12987	12000
		1994	--	--	12	99	0.108108	15000
		1995	--	--	0	79	0	0
		1996	--	--	12	64	0.157895	15000
		1997	11	7	18	9	0.666667	14200
		1998	9	12	21	3	0.875	17200
		1999	7	6	13	0	1	17400
		2000	13	7	20	2	0.909091	14800
		2001	42	18	60	32	0.652174	38000	Includes 20 broodstock mortalities (all males) in 2001
		2002	43	40	83	775	0.0967366	96000
		2003	91	69	160	194	0.451977	103913	Includes 50 broodstock mortalities (36 males and 14 females) in 2003
		2004	49	48	97	922	0.0951914	99500
		2005	49	49	98	951	0.0934223	106466
		2006	45	46	91	1523	0.0563817	88800
		2007	20	20	40	485	0.0761905	0	Water line to hatchery destroyed by flood in December; 100% mortality for eggs and fry
		2008	34	34	68	638	0.0963173	68810
		2009	62	62	124	123	0.502024	140210
		2010	64	64	128	95	0.573991	139816
		2011	19	19	38	75	0.336283	41006
		2012	68	68	136	3204	0.0407186	157760
	Hamma Hamma		Broodstock
		Brood Year	Males	Females	Total	Nat Spawners	% removed	fry
		1997	9	5	14	97	0.126	12000
		1998	15	17	32	95	0.252	2800
		1999	21	22	43	212	0.169	51600
		2000	30	26	56	173	0.245	55400
		2001	27	27	54	1173	0.044	49500
		2002	34	34	68	2260	0.029	61000
		2003	28	30	58	796	0.068	75356
		2004	32	32	64	2628	0.024	57000
		2005	64	70	134	1272	0.095	117837
		2006	69	74	143	2922	0.047	151550
		2007	48	54	102	1387	0.069	48530
		2008	70	71	141	1503	0.086	208450
	Union		Broodstock
		Brood Year	Males	Females	Total	Nat Spawners	% removed	fry		Tahuya
		2000	30	32	62	682	0.0833333	75876			Brood Year	Nat Spawners	% removed	fry	Source
		2001	32	32	64	1426	0.042953	73472
		2002	32	33	65	807	0.0745413	82636
		2003	68	68	136	11780	0.0114132	35343			2003	0	--	111232	Union
		2004	49	51	100	5876	0.0167336	- -			2004	8	--	118872	Union
		2005	51	51	102	1885	0.0513337	- -			2005	4	--	119260	Union
		2006	50	50	100	2736	0.0352609	- -			2006	749	--	133826	Union
		2007	50	50	100	1867	0.0508388	- -			2007	623	--	53632	Union
		2008	50	50	100	1030	0.0884956	- -			2008	700	--	97145	Union
		2009	33	30	63	548	0.10311	- -			2009	380	--	69711	Union
		2010	50	50	100	897	0.100301	- -			2010	1153	--	27706	Union
		2011	10	10	20	276	0.0675676	- -			2011	325	--	19600	Union
		2012	33	33	66	2246	0.0285467	- -			2012	1405	--	NA	Union
Strait of Juan de Fuca	Salmon		Broodstock							Chimacum
		Brood Year	Males	Females	Total	Nat Spawners	% removed	fry			Brood Year	fry	Source
		1992	35	27	62	371	0.143	19200			1992
		1993	29	23	52	400	0.115	44000			1993
		1994	12	12	24	137	0.149	2000			1994
		1995	35	18	53	538	0.09	38808			1995
		1996	59	50	109	785	0.122	62000			1996	28788	Salmon
		1997	60	50	110	724	0.132	71821			1997	36840	Salmon
		1998	65	56	121	1023	0.106	67832			1998	70050	Salmon
		1999	34	31	65	434	0.13	34680			1999	39170	Salmon
		2000	71	65	136	710	0.161	90435			2000	73300	Salmon
		2001 1	77	77	154	2484	0.058	90980			2001	79500	Salmon
		2002 1	64	64	128	5389	0.023	118347			2002	57300	Salmon
		2003 1	65	65	130	5521	0.023	88610			2003	57435	Salmon
			1) include unfed fry released from remote site incubators
	Jimmycomelately		Broodstock
		Brood Year	Males	Females	Total	Nat Spawners	% removed	fry
		1999	2	4	6	1	0.857143	3880
		2000	33	13	46	9	0.836364	25900
		2001	36	32	68	192	0.261538	54515
		2002	21	15	36	6	0.857143	20887
		2003	37	39	76	369	0.170787	50307
		2004	30	31	61	1601	0.0367028	76982
		2005	31	30	61	1247	0.0466361	57300
		2006	33	32	65	660	0.0896552	79428
		2007	39	37	76	578	0.116208	73811
		2008	37	35	72	982	0.0683112	88766
		2009	43	43	86	2542	0.0327245	92200
		2010	41	41	82	3945	0.0203626	85630

## Sheet: SupplementationYears Table II
	Table I. Brood years that summer Chum salmon supplementation or reintroduction programs and mass marking of fry releases (otolith marking or adipose clipping) were initiated and terminated in Hood Canal and eastern Strait of Juan de Fuca streams; and the first and last years marked adults from the programs were expected to return. Source: updated from Adicks et al. 2005.
		Brood year	Brood year	First year	Brood year	Last year
	Supplementation/	program initiated	mass marking initiated	marked adults	program terminated	marked adults
	reintroduction program			expected to return1		expected to return1
	Salmon Creek	1992	1993	1996	2003	2008
	Big Quilcene River2	1992	1997	2000	2003	2008
	Lilliwaup Creek3	1998 (1992)	1997	2000	[2013] 4	2018
	Chimacum Creek (reintroduction)	1996	1999	2002	2003	2008
	Big Beef Creek (reintroduction)	1996	1998	2001	2004	2009
	Hamma Hamma Creek	1997	1997	2000	2008	2013
	Jimmycomelately Creek	1999	1999	2002	2010	2015
	Union River	2000	2000	2003	2003	2008
	Tahuya River (reintroduction)	2003	2003	2006	[2014] 4	2019
	1 First year of returning age 3 fish is shown. Most adults return at ages 3 and 4, with perhaps a few at ages 2 and 5.
	2 Adipose clip.
	3 Attempts to initiate supplementation efforts at Lilliwaup began in 1992, but broodstock collection efforts were largely unsuccessful until the 1998 brood.
	4 Planned termination date

## Sheet: Fis_locus_pop Table III
	From FSTAT
		78BigB_O	79BigB_O	04BigB_H	00Union_O	03Union_W	03Union_H	04Union_H	08Union_W	85Lilli_O	92Lilli_O	97_99Lilli_W	00_01Lilli_W	01Lilli_H	02Lilli_H	03_04Lilli_H	05_06Lilli_W	05Lilli_H	06Lilli_H	08Lilli_H	09Lilli_H	99Hamma_O	01Hamma_W	03Hamma_W	01_03Hamma_H	08Hamma_W	92Dose_O	00Dose_W	03Dose_W	09Dose_W	86Duck_O	92Duck_O	00Duck_W	03Duck_W	09Duck_W	92Quil_O	08_09Quil_W	86Salmon_O	00Salmon_W	00Salmon_H	03_05Salmon_W	03Salmon_H	04_05Salmon_H	08Salmon_W	09Salmon_W	86JCL_O	98_99JCL_O	00JCL_O	01JCL_W
	Gene diversity per locus and population :
	Oke-3	0.597	0.665	0.631	0.631	0.509	0.647	0.697	0.576	0.635	0.553	0.556	0.644	0.578	0.537	0.611	0.536	0.615	0.581	0.601	0.576	0.658	0.619	0.604	0.554	0.563	0.606	0.619	0.649	0.638	0.636	0.64	0.647	0.584	0.536	0.526	0.567	0.578	0.722	0.748	0.699	0.736	0.703	0.68	0.643	0.686	0.49	0.632	0.613
	Oki-1	0.87	0.863	0.874	0.906	0.895	0.863	0.875	0.89	0.885	0.88	0.87	0.856	0.866	0.852	0.865	0.888	0.886	0.872	0.885	0.886	0.876	0.884	0.834	0.86	0.866	0.858	0.889	0.887	0.859	0.888	0.899	0.868	0.886	0.871	0.867	0.86	0.83	0.823	0.818	0.842	0.878	0.86	0.867	0.862	0.777	0.798	0.831	0.843
	Omy-1011	0.757	0.864	0.82	0.753	0.786	0.756	0.786	0.781	0.839	0.876	0.818	0.82	0.861	0.84	0.794	0.88	0.825	0.812	0.867	0.815	0.844	0.868	0.886	0.889	0.821	0.844	0.861	0.856	0.867	0.836	0.861	0.824	0.875	0.796	0.854	0.846	0.796	0.737	0.832	0.852	0.847	0.85	0.833	0.693	0.755	0.831	0.796	0.796
	One-101	0.92	0.886	0.91	0.901	0.881	0.913	0.9	0.913	0.919	0.901	0.886	0.936	0.891	0.856	0.919	0.871	0.9	0.919	0.91	0.924	0.871	0.922	0.916	0.91	0.925	0.927	0.902	0.924	0.913	0.924	0.91	0.914	0.896	0.926	0.927	0.909	0.891	0.909	0.873	0.917	0.88	0.842	0.915	0.865	0.873	0.867	0.867	0.881
	One-102	0.895	0.916	0.889	0.923	0.906	0.913	0.904	0.913	0.923	0.913	0.891	0.92	0.898	0.855	0.877	0.897	0.906	0.921	0.91	0.907	0.904	0.907	0.916	0.898	0.916	0.925	0.922	0.91	0.913	0.918	0.921	0.916	0.908	0.904	0.908	0.908	0.906	0.923	0.905	0.895	0.917	0.91	0.907	0.904	0.905	0.925	0.852	0.895
	One-106	0.919	0.944	0.927	0.927	0.924	0.926	0.895	0.91	0.921	0.934	0.898	0.928	0.913	0.903	0.905	0.934	0.937	0.924	0.927	0.92	0.945	0.945	0.927	0.917	0.932	0.936	0.936	0.931	0.951	0.937	0.937	0.927	0.946	0.946	0.943	0.94	0.911	0.923	0.941	0.95	0.921	0.91	0.956	0.933	0.901	0.929	0.913	0.907
	One-108	0.888	0.94	0.95	0.938	0.888	0.926	0.934	0.948	0.936	0.935	0.935	0.949	0.937	0.877	0.94	0.921	0.948	0.948	0.941	0.934	0.959	0.933	0.932	0.947	0.951	0.95	0.956	0.959	0.949	0.954	0.94	0.947	0.934	0.958	0.953	0.953	0.812	0.896	0.898	0.894	0.915	0.889	0.902	0.889	0.869	0.913	0.852	0.823
	One-111	0.934	0.93	0.946	0.919	0.903	0.902	0.91	0.937	0.893	0.925	0.916	0.927	0.936	0.914	0.912	0.941	0.9	0.929	0.917	0.938	0.927	0.936	0.905	0.94	0.933	0.935	0.946	0.95	0.939	0.931	0.946	0.937	0.914	0.93	0.922	0.915	0.869	0.919	0.88	0.929	0.878	0.851	0.899	0.928	0.893	0.833	0.895	0.87
	One-114	0.806	0.811	0.735	0.765	0.793	0.783	0.843	0.828	0.822	0.828	0.837	0.848	0.853	0.83	0.818	0.866	0.866	0.827	0.865	0.879	0.877	0.807	0.825	0.865	0.836	0.843	0.848	0.791	0.852	0.845	0.857	0.84	0.796	0.849	0.821	0.829	0.777	0.833	0.807	0.86	0.787	0.856	0.851	0.821	0.815	0.792	0.837	0.87
	One-18	0.681	0.682	0.673	0.636	0.681	0.635	0.628	0.669	0.684	0.654	0.681	0.666	0.647	0.573	0.611	0.634	0.621	0.674	0.687	0.639	0.701	0.702	0.683	0.729	0.672	0.679	0.63	0.695	0.631	0.683	0.656	0.629	0.617	0.602	0.66	0.644	0.593	0.643	0.627	0.6	0.508	0.704	0.646	0.64	0.621	0.503	0.53	0.558
	Ots-1	0.734	0.798	0.704	0.626	0.559	0.634	0.711	0.664	0.781	0.728	0.674	0.75	0.708	0.601	0.602	0.704	0.672	0.736	0.648	0.584	0.67	0.625	0.634	0.651	0.727	0.694	0.689	0.723	0.614	0.711	0.668	0.685	0.73	0.657	0.698	0.727	0.784	0.79	0.818	0.739	0.775	0.833	0.769	0.74	0.695	0.791	0.806	0.806
	Ots-103	0.929	0.929	0.917	0.885	0.909	0.889	0.874	0.886	0.932	0.917	0.908	0.91	0.912	0.859	0.915	0.906	0.914	0.932	0.9	0.926	0.942	0.913	0.946	0.944	0.951	0.936	0.936	0.936	0.933	0.943	0.936	0.931	0.931	0.938	0.932	0.899	0.9	0.853	0.849	0.887	0.867	0.812	0.89	0.929	0.866	0.692	0.633	0.729
	Ots-2M	0.455	0.452	0.512	0.451	0.501	0.305	0.497	0.503	0.508	0.486	0.482	0.465	0.417	0.493	0.54	0.493	0.496	0.519	0.505	0.527	0.539	0.525	0.501	0.505	0.53	0.539	0.503	0.505	0.534	0.53	0.506	0.527	0.522	0.518	0.509	0.506	0.492	0.538	0.547	0.541	0.528	0.546	0.526	0.48	0.5	0.467	0.503	0.521
	Ots-3M	0.676	0.652	0.672	0.681	0.672	0.739	0.698	0.654	0.672	0.669	0.671	0.713	0.681	0.62	0.649	0.667	0.653	0.67	0.687	0.695	0.717	0.606	0.604	0.718	0.621	0.623	0.667	0.669	0.731	0.655	0.628	0.644	0.55	0.708	0.662	0.739	0.692	0.741	0.733	0.714	0.686	0.69	0.769	0.714	0.653	0.681	0.565	0.678
	Ots-G311	0.926	0.942	0.942	0.91	0.896	0.916	0.925	0.934	0.899	0.947	0.936	0.948	0.959	0.913	0.944	0.956	0.948	0.947	0.944	0.951	0.963	0.949	0.95	0.967	0.949	0.955	0.949	0.946	0.962	0.948	0.949	0.949	0.948	0.955	0.951	0.943	0.911	0.906	0.883	0.946	0.892	0.91	0.943	0.918	0.871	0.837	0.898	0.884
	Ssa-419	0.812	0.778	0.761	0.808	0.779	0.826	0.791	0.815	0.829	0.744	0.666	0.722	0.737	0.736	0.797	0.814	0.812	0.807	0.76	0.823	0.79	0.784	0.809	0.748	0.81	0.833	0.806	0.753	0.781	0.779	0.816	0.808	0.805	0.805	0.767	0.789	0.805	0.83	0.752	0.812	0.729	0.849	0.829	0.826	0.761	0.8	0.732	0.798
		0.799937	0.81575	0.803938	0.79125	0.780125	0.785813	0.80425	0.801312	0.817375	0.805625	0.789062	0.812625	0.799625	0.766187	0.793687	0.80675	0.806188	0.813625	0.809625	0.80775	0.823937	0.807813	0.8045	0.815125	0.812688	0.817687	0.816187	0.81775	0.816688	0.819875	0.816875	0.812063	0.802625	0.806188	0.80625	0.810875	0.784187	0.811625	0.806938	0.817313	0.7965	0.813437	0.823875	0.799063	0.777563	0.759313	0.758875	0.7795
		78BigB_O	79BigB_O	04BigB_H	00Union_O	03Union_W	03Union_H	04Union_H	08Union_W	85Lilli_O	92Lilli_O	97_99Lilli_W	00_01Lilli_W	01Lilli_H	02Lilli_H	03_04Lilli_H	05_06Lilli_W	05Lilli_H	06Lilli_H	08Lilli_H	09Lilli_H	99Hamma_O	01Hamma_W	03Hamma_W	01_03Hamma_H	08Hamma_W	92Dose_O	00Dose_W	03Dose_W	09Dose_W	86Duck_O	92Duck_O	00Duck_W	03Duck_W	09Duck_W	92Quil_O	08_09Quil_W	86Salmon_O	00Salmon_W	00Salmon_H	03_05Salmon_W	03Salmon_H	04_05Salmon_H	08Salmon_W	09Salmon_W	86JCL_O	98_99JCL_O	00JCL_O	01JCL_W
	number of alleles sampled :
	Oke-3	5	4	4	6	3	4	5	4	4	4	4	4	3	5	3	3	3	5	4	3	5	5	3	4	4	4	4	4	4	5	6	5	4	3	4	3	7	7	6	6	6	5	6	5	5	3	7	7
	Oki-1	12	11	13	11	11	10	12	12	9	12	11	10	12	9	10	11	12	12	12	11	12	13	11	10	12	12	12	11	10	13	13	13	13	12	13	10	11	7	10	11	10	9	9	10	9	8	10	10
	Omy-1011	11	12	10	10	8	9	9	10	10	11	10	9	11	9	8	9	12	11	11	11	11	12	13	11	12	11	10	14	11	10	11	10	12	9	12	11	11	12	10	14	10	11	13	11	12	8	8	11
	One-101	17	21	17	17	16	16	14	18	16	16	14	19	13	12	18	17	18	20	18	17	16	20	18	15	22	20	17	18	20	20	20	16	15	16	20	19	16	16	15	16	13	12	15	13	12	9	14	17
	One-102	13	14	13	14	12	12	13	14	12	15	13	15	13	12	14	14	14	16	13	15	14	14	14	11	13	17	16	13	14	15	14	15	12	14	12	12	16	15	12	15	14	12	13	14	14	12	10	13
	One-106	18	16	23	21	15	15	17	22	15	23	16	22	16	15	20	19	23	19	18	17	20	25	21	18	17	23	20	21	21	22	22	24	23	22	23	20	14	15	20	22	15	16	22	15	18	14	14	14
	One-108	19	19	23	25	17	17	20	22	18	22	19	24	20	12	20	20	24	28	21	20	26	25	23	18	26	27	27	26	22	28	22	24	22	24	26	24	12	17	16	13	16	11	14	12	15	10	15	13
	One-111	21	19	24	17	15	14	14	20	12	22	15	22	18	15	19	21	18	22	19	20	27	25	17	22	20	24	30	27	24	23	26	25	23	19	23	23	15	17	15	21	13	14	16	15	16	9	12	17
	One-114	12	12	9	11	13	8	10	11	9	13	11	12	11	9	11	12	11	12	12	11	11	12	11	9	15	14	14	12	10	12	13	11	12	11	11	10	10	10	10	12	8	11	12	8	10	6	10	11
	One-18	4	5	4	4	4	3	4	4	4	4	5	4	5	4	4	4	4	4	5	5	5	5	5	4	4	5	4	4	4	5	4	4	3	4	4	4	3	3	3	3	3	4	3	3	3	3	3	3
	Ots-1	7	8	8	8	5	6	6	7	8	8	6	7	6	8	8	6	7	9	6	7	7	8	7	10	11	6	11	10	9	9	9	9	9	6	10	8	9	7	9	9	7	8	7	9	7	6	7	7
	Ots-103	20	19	17	19	15	15	16	18	19	22	19	18	16	13	22	17	19	24	17	18	22	21	23	21	25	24	24	22	17	22	22	23	21	19	22	14	17	14	14	17	13	12	17	16	19	8	12	11
	Ots-2M	2	2	3	3	3	2	3	2	2	3	2	2	2	2	3	2	3	3	2	3	3	3	2	3	3	3	2	2	3	4	2	3	3	3	3	2	3	3	3	3	3	3	3	3	3	2	2	3
	Ots-3M	4	4	5	6	5	5	6	4	5	6	6	7	6	4	4	4	5	5	6	5	8	6	4	5	7	5	5	6	8	4	5	5	6	7	5	9	6	5	4	4	4	6	8	5	4	4	4	4
	Ots-G311	25	25	22	21	17	19	22	23	19	26	21	22	25	16	23	23	27	27	27	21	26	30	25	27	28	28	26	28	28	24	30	26	23	21	30	27	17	18	16	22	13	15	20	17	17	9	14	19
	Ssa-419	9	7	8	9	7	8	7	11	9	8	8	8	8	6	9	7	8	11	7	7	9	8	9	8	8	11	10	11	9	10	7	9	9	9	9	9	9	8	8	8	7	8	8	7	7	6	6	7
		78BigB_O	79BigB_O	04BigB_H	00Union_O	03Union_W	03Union_H	04Union_H	08Union_W	85Lilli_O	92Lilli_O	97_99Lilli_W	00_01Lilli_W	01Lilli_H	02Lilli_H	03_04Lilli_H	05_06Lilli_W	05Lilli_H	06Lilli_H	08Lilli_H	09Lilli_H	99Hamma_O	01Hamma_W	03Hamma_W	01_03Hamma_H	08Hamma_W	92Dose_O	00Dose_W	03Dose_W	09Dose_W	86Duck_O	92Duck_O	00Duck_W	03Duck_W	09Duck_W	92Quil_O	08_09Quil_W	86Salmon_O	00Salmon_W	00Salmon_H	03_05Salmon_W	03Salmon_H	04_05Salmon_H	08Salmon_W	09Salmon_W	86JCL_O	98_99JCL_O	00JCL_O	01JCL_W
	Allelic Richness per locus and population
	based on min. sample size of: 8 diploid individuals.
	Oke-3	3.29	3.679	3.52	3.65	2.735	3.581	4.108	3.218	3.31	3.114	3.171	3.565	2.799	3.221	2.959	2.868	2.962	3.109	3.163	2.955	3.622	3.597	2.911	3.089	3.148	3.485	3.273	3.485	3.207	3.274	3.867	3.706	3.084	2.869	3.034	2.916	4.56	4.947	4.913	4.699	4.9	3.914	4.53	4.374	4.187	2.941	4.037	4.292
	Oki-1	7.471	7.259	7.757	8.491	8.327	7.314	7.655	8.028	7.43	7.859	7.618	7.447	7.977	6.655	7.256	7.765	7.965	7.61	7.858	7.903	7.857	8.099	7.059	7.438	7.744	7.647	8.051	8.023	7.09	8.159	8.547	7.82	8.355	7.541	7.56	7.24	7.092	6.172	6.353	6.92	7.484	6.75	7.085	7.405	5.603	6.289	6.728	6.935
	Omy-1011	6.309	7.331	6.29	5.519	5.642	5.393	5.791	5.912	6.425	7.537	6.555	6.133	7.483	6.424	5.574	7.325	7.031	6.342	7.177	6.856	7.101	7.458	8.464	8.059	6.518	6.758	6.863	7.63	7.378	6.628	7.056	6.649	7.656	6.275	7.358	7.052	6.984	7.184	7.112	7.676	7.201	7.603	7.707	6.527	6.292	6.432	6.038	6.613
	One-101	9.452	9.374	9.102	8.906	8.419	9.403	8.593	9.73	9.925	8.998	8.224	10.32	8.842	7.333	9.558	8.979	9.239	9.603	9.39	10.009	8.404	9.923	9.413	9.028	10.244	10.033	9.109	9.677	10.275	9.874	9.553	9.164	8.565	9.644	10.12	9.409	8.629	9.032	8.467	9.459	8.385	8.135	9.417	7.842	7.575	7.404	7.867	8.266
	One-102	8.357	9.199	8.137	9.424	8.607	8.918	8.632	9.082	9.177	9.141	8.467	9.419	8.569	7.035	8.334	9.06	8.845	9.546	8.82	8.946	8.759	8.93	9.05	8.213	9.032	9.765	9.411	8.815	8.941	9.257	9.313	9.259	8.63	8.74	8.698	8.636	8.974	9.638	8.531	8.993	9.222	8.756	8.757	8.958	8.619	9.521	7.134	8.393
	One-106	9.637	10.763	10.277	10.05	9.645	9.803	8.884	9.723	9.687	10.488	9.012	10.319	9.705	8.723	9.05	10.442	10.527	9.938	9.893	9.694	10.916	11.157	10.269	9.825	10.211	10.504	10.426	10.415	11.358	10.519	10.644	10.311	11.071	11.153	10.973	10.561	8.991	9.686	10.719	11.178	9.468	9.381	11.713	10.014	8.984	10.089	9.156	8.787
	One-108	9.113	10.587	11.305	10.877	9.366	9.855	10.437	11.195	10.455	10.822	10.291	11.38	10.815	7.714	10.566	10.139	11.314	11.413	10.723	10.655	11.877	10.627	10.502	10.961	11.457	11.425	11.756	11.834	11.355	11.66	10.712	11.277	10.617	11.89	11.562	11.505	6.924	9.51	9.001	8.466	9.824	7.742	8.894	8.106	8.201	8.417	7.446	7.215
	One-111	10.608	10.211	11.175	9.499	8.762	9.084	8.901	10.548	8.49	10.245	9.155	10.315	10.29	9.118	9.515	10.811	8.981	10.137	9.499	10.434	10.485	10.66	9.019	10.779	10.393	10.616	11.361	11.297	10.869	10.372	11.144	10.716	9.848	10.095	10.018	10.01	7.903	9.78	8.298	10.347	8.269	8.252	9.224	9.97	8.427	6.911	8.234	7.99
	One-114	6.633	6.581	5.401	5.877	6.898	5.907	6.619	6.724	6.293	7.025	7.287	7.437	7.441	6.251	6.205	7.855	7.392	7.124	7.49	7.92	7.735	6.543	6.772	7.043	7.879	7.271	7.513	6.872	7.026	7.097	7.49	6.84	6.291	6.976	6.691	6.563	6.111	6.664	6.422	7.564	5.765	7.403	7.269	6.291	5.896	5.541	6.918	7.16
	One-18	3.455	3.376	3.438	3.118	3.43	2.991	3.15	3.413	3.595	3.152	3.822	3.384	3.737	3.197	3.044	3.231	3.072	3.53	3.666	3.462	3.97	3.826	3.922	3.838	3.585	3.834	3.551	3.81	3.557	3.886	3.165	3.163	2.949	3.068	3.542	3.549	2.933	2.992	2.989	2.898	2.864	3.577	2.99	2.977	2.977	2.571	2.704	2.787
	Ots-1	4.541	5.578	4.486	4.209	3.758	3.947	4.244	4.185	5.353	4.655	4.188	4.862	4.357	3.639	4.295	4.577	5.041	5.078	4.228	4.486	4.313	4.474	4.101	5.005	5.677	4.253	4.795	5.032	4.502	4.955	4.415	4.692	5.69	4.031	4.972	5.318	5.879	5.986	6.428	5.846	5.621	6.182	5.612	6.12	5.111	5.659	5.479	5.467
	Ots-103	10.267	10.178	9.638	8.647	8.936	8.435	8.574	8.588	10.714	9.947	9.566	9.639	9.317	7.405	9.54	9.27	9.441	10.438	9.222	10.173	11.08	9.777	11.066	11.103	11.428	10.712	10.829	10.482	10.214	10.985	10.574	10.453	10.377	10.715	10.263	8.869	9.387	8.608	7.675	9.272	8.159	7.916	9.266	9.992	8.547	5.753	5.695	5.935
	Ots-2M	1.999	1.999	2.178	2.311	2.25	1.978	2.186	2	2	2.174	2	2	1.999	2	2.5	2	2.135	2.385	2	2.276	2.453	2.332	2	2.308	2.362	2.524	2	2	2.429	2.416	2	2.339	2.319	2.242	2.174	2	2.19	2.542	2.585	2.559	2.542	2.623	2.32	2.348	2.129	2	2	2.326
	Ots-3M	3.736	3.195	4.097	4.077	3.485	4.185	4.175	3.745	3.932	3.875	4.197	4.777	4.509	3.544	3.605	3.709	3.698	3.853	4.258	4	4.76	3.663	3.328	4.136	4.205	3.664	3.85	3.926	5.249	3.61	3.718	3.897	3.901	4.887	3.791	5.656	4.189	4.226	3.923	3.904	3.754	4.306	5.239	4.205	3.713	3.777	3.547	3.835
	Ots-G311	10.896	11.128	10.811	9.559	9.205	10.003	10.351	10.552	9.989	11.28	10.691	11.213	12.043	9.225	10.93	11.729	11.316	11.268	11.025	11.437	12.219	11.455	11.401	12.592	11.56	11.775	11.422	11.349	12.418	11.192	11.622	11.331	11.175	11.421	11.598	10.951	9.529	9.608	8.744	11.106	8.638	9.269	11.092	9.759	8.31	7.309	8.384	8.626
	Ssa-419	5.972	5.591	5.324	5.573	5.286	6.077	5.216	6.228	6.627	4.842	4.812	5.135	5.437	4.968	6.027	5.79	5.667	6.07	4.987	5.812	5.721	5.428	5.498	5.283	5.585	6.306	5.859	5.766	5.603	5.435	5.586	5.513	5.781	5.865	5.25	5.568	6.398	6.438	5.605	6.141	5.147	6.467	6.212	5.771	5.175	5.269	4.587	5.732
	average	6.9835	7.25181	7.0585	6.86169	6.54694	6.67963	6.71975	7.05444	7.08762	7.19713	6.816	7.33406	7.2075	6.02825	6.80987	7.22188	7.16413	7.34025	7.08744	7.31363	7.5795	7.37181	7.17344	7.41875	7.56425	7.53575	7.50431	7.52581	7.59194	7.45744	7.46288	7.32063	7.26931	7.33825	7.35025	7.23769	6.66706	7.06331	6.73531	7.31425	6.70269	6.76725	7.33294	6.91619	6.23412	5.99269	5.99713	6.27244
		78BigB_O	79BigB_O	04BigB_H	00Union_O	03Union_W	03Union_H	04Union_H	08Union_W	85Lilli_O	92Lilli_O	97_99Lilli_W	00_01Lilli_W	01Lilli_H	02Lilli_H	03_04Lilli_H	05_06Lilli_W	05Lilli_H	06Lilli_H	08Lilli_H	09Lilli_H	99Hamma_O	01Hamma_W	03Hamma_W	01_03Hamma_H	08Hamma_W	92Dose_O	00Dose_W	03Dose_W	09Dose_W	86Duck_O	92Duck_O	00Duck_W	03Duck_W	09Duck_W	92Quil_O	08_09Quil_W	86Salmon_O	00Salmon_W	00Salmon_H	03_05Salmon_W	03Salmon_H	04_05Salmon_H	08Salmon_W	09Salmon_W	86JCL_O	98_99JCL_O	00JCL_O	01JCL_W
	Fis Per population :
	Oke-3	-0.103	0.078	-0.128	0.03	-0.288	-0.031	0.032	-0.071	-0.002	0.017	-0.059	0.178	-0.037	-0.075	0.105	-0.093	-0.138	-0.02	-0.052	0.042	-0.014	-0.033	-0.103	-0.042	-0.04	-0.1	0.045	0.179	0.118	-0.106	-0.006	0.073	0.063	-0.074	0.049	0.043	0.134	0.002	-0.078	0.075	-0.057	0.134	0.02	0.189	-0.055	-0.149	-0.042	0.094
	Oki-1	-0.045	0.057	-0.042	-0.083	-0.009	0.073	0.021	0.068	-0.08	-0.062	0.113	-0.068	-0.066	-0.099	-0.088	-0.049	0.024	0.061	0.096	0.027	-0.028	0.082	0.07	0.009	0.027	-0.041	-0.015	0.231	-0.058	0.052	-0.038	-0.049	0.003	0.095	0.008	-0.004	-0.087	0.173	-0.031	-0.153	0.089	0.049	0.077	-0.009	-0.08	0.138	-0.108	-0.02
	Omy-1011	-0.021	0.11	-0.057	0.073	0.126	-0.095	-0.166	0.019	0.015	0.057	-0.117	0.002	0.033	-0.164	-0.072	0.066	-0.006	-0.023	-0.038	0.026	-0.033	-0.039	0.05	0.156	0.055	-0.059	0.112	-0.092	0.022	-0.068	-0.061	-0.012	0.017	0.114	-0.003	0.028	0.011	-0.086	0.024	-0.036	-0.006	0.235	0.04	-0.004	-0.129	0.117	-0.12	-0.1
	One-101	0.037	-0.019	0.026	0.075	-0.054	0.022	-0.048	-0.072	-0.088	-0.058	-0.048	-0.037	-0.036	0.086	-0.066	0.016	-0.003	0.09	-0.016	-0.082	0.043	-0.001	0.023	-0.099	0	-0.032	0.038	0.041	-0.096	0.022	-0.003	0.101	-0.028	0.015	-0.056	-0.022	0.152	0.076	-0.002	-0.056	-0.085	0.063	-0.093	0.095	-0.014	-0.154	0.096	-0.018
	One-102	-0.039	-0.039	0.105	0.031	-0.027	-0.023	-0.027	-0.049	-0.027	-0.045	0.053	0.012	0.101	0.043	-0.033	0	-0.066	-0.004	-0.045	0.012	0.017	0.029	0.021	0.015	0.072	-0.011	0.027	-0.027	0.046	0.088	-0.038	-0.065	0.024	-0.009	0.079	0.033	0.002	0.004	-0.036	0.014	0.031	0.045	0.074	-0.01	0.01	-0.014	-0.081	-0.018
	One-106	0.099	0.139	0.044	0.027	-0.007	0.032	-0.024	0.065	0.013	-0.047	-0.016	-0.045	-0.095	-0.011	0.003	0.006	0.041	0.102	-0.017	0.025	0.119	0.003	0.11	0.03	0.068	0.002	0.023	-0.024	0.016	0.005	-0.044	0.029	0.042	-0.025	-0.018	0.045	0.176	-0.083	-0.03	0.04	0.081	-0.003	0.041	-0.025	-0.067	-0.005	0.052	-0.025
	One-108	-0.035	0.084	0.017	0.057	-0.01	0.064	0.031	0.014	-0.068	-0.02	-0.005	0.014	-0.068	-0.115	-0.024	-0.011	-0.035	0.051	0.041	0.144	0.049	-0.051	0.04	-0.017	0.029	0.061	0.047	0.127	-0.019	0.007	0.031	0.141	0.057	-0.01	0.039	-0.026	-0.026	0.062	0.06	0.079	-0.009	0.335	0.084	0.022	-0.018	0.178	0.228	0.001
	One-111	-0.04	0.026	0.037	-0.007	-0.036	0.039	0.055	-0.021	-0.119	-0.057	0.041	0.017	0.017	-0.07	0.033	-0.025	0.04	0.023	0.123	0.118	0.183	0.014	0.008	0.094	-0.018	0.002	-0.057	0.09	0.003	-0.015	-0.033	0.051	0.059	-0.012	-0.085	0.006	-0.007	-0.088	0.01	-0.045	0.044	0.198	-0.068	-0.031	-0.012	-0.2	-0.086	-0.067
	One-114	-0.01	-0.003	-0.036	-0.002	-0.051	0.031	0.119	-0.131	0.027	-0.043	-0.014	0.029	0.008	-0.073	-0.061	-0.072	0.034	0.042	0.017	0.058	0.023	0.064	0.036	-0.022	0.049	-0.006	0.085	0.075	-0.057	0.067	0.045	-0.021	0.072	0.001	0.006	0.046	-0.011	0.04	-0.006	0.008	0.012	0.221	-0.078	-0.051	-0.06	-0.026	-0.006	0.004
	One-18	0.283	-0.118	-0.089	-0.069	0.129	-0.031	0.078	-0.145	0.136	0.202	-0.08	0.056	0.049	0.035	0.261	-0.014	0.194	0.011	0.113	-0.026	0.006	0.06	-0.171	0.035	-0.154	-0.097	0.141	-0.024	-0.073	-0.002	0.006	0.113	-0.008	0.145	0.001	-0.072	-0.078	-0.057	0.053	0.117	0.134	0.011	-0.226	0.117	-0.09	0.148	0.205	-0.05
	Ots-1	-0.136	-0.032	-0.011	0.143	0.045	0.107	-0.091	0.038	-0.105	0.176	-0.019	0.124	-0.086	-0.204	0.202	-0.115	0.06	0.022	-0.041	0.022	-0.045	-0.116	-0.12	0.033	-0.007	0.061	0.079	0.021	0.111	0.01	-0.009	-0.016	-0.132	0.031	-0.28	-0.048	-0.079	0.038	0.007	-0.025	-0.075	0.039	-0.029	0.001	-0.007	-0.083	0.095	-0.11
	Ots-103	0.034	-0.025	0.006	0.028	0.041	-0.088	0.016	-0.081	-0.027	0.016	-0.07	-0.033	0.041	-0.04	-0.072	-0.066	-0.055	0.007	-0.057	-0.043	-0.03	-0.03	0.026	-0.02	0.003	0.005	0.009	0.025	-0.031	-0.023	-0.044	0.033	0.066	-0.027	0.012	-0.06	0.042	0.203	0.176	0.072	0.06	0.111	-0.073	-0.03	-0.001	-0.084	-0.039	0.069
	Ots-2M	0	0.263	0.089	-0.131	-0.249	0.015	-0.076	0.281	-0.284	0.149	0.23	0.241	-0.199	0.439	0.092	-0.12	-0.093	-0.035	-0.038	0.15	0.162	-0.038	-0.347	-0.143	-0.085	-0.083	-0.092	0.009	-0.193	-0.029	0.184	-0.191	-0.124	0.063	-0.068	0.102	0.081	0.181	0.086	0.131	-0.062	-0.046	-0.217	0.185	-0.097	0.063	0.267	0.019
	Ots-3M	-0.075	0.234	0.008	0.093	-0.022	0.008	-0.003	-0.171	-0.014	-0.02	-0.129	0.01	-0.017	0.143	-0.249	-0.125	0.04	-0.051	0.006	-0.182	-0.002	0.046	-0.076	0.089	-0.06	0.024	-0.029	-0.04	0.037	0.038	-0.061	0.097	0.071	-0.11	-0.079	-0.057	-0.032	0.028	-0.023	-0.112	0.028	0.276	0.025	0.209	-0.137	-0.077	-0.004	0.246
	Ots-G311	-0.047	0.095	0.009	-0.013	-0.08	0.059	-0.004	0.044	-0.015	0.013	-0.068	-0.024	-0.002	0.051	-0.018	-0.01	-0.02	0.027	-0.009	-0.051	0.059	0.046	0.03	0.045	-0.053	-0.002	0.083	-0.033	-0.007	0.114	0.04	0.071	0.063	0.092	0.077	0.06	0.04	-0.016	-0.026	0.009	-0.032	0.13	-0.06	-0.089	-0.053	-0.195	0.007	0.01
	Ssa-419	-0.02	-0.029	-0.08	-0.036	0.115	0.006	0.278	-0.096	0.004	-0.022	-0.029	0.005	0.186	-0.094	0.041	-0.017	-0.023	-0.029	0.005	0.162	0.011	-0.051	-0.073	0.059	0.018	0.024	-0.049	0.21	0	-0.004	-0.013	0.175	-0.027	0.021	0.061	0.081	0.057	-0.004	-0.122	0.022	0.156	0.238	0.083	-0.158	0.185	0.063	-0.034	0.181
	FIS	-0.007	0.045	-0.003	0.016	-0.015	0.013	0.014	-0.022	-0.037	0.007	-0.017	0.019	-0.006	-0.02	-0.006	-0.033	0	0.022	0.007	0.025	0.033	0.001	-0.013	0.018	0	-0.012	0.029	0.048	-0.011	0.014	-0.007	0.037	0.018	0.018	-0.012	0.009	0.024	0.027	0.003	0.005	0.018	0.131	-0.018	0.014	-0.035	-0.019	0.019	0.009
	p value	0.6526	0.0066	0.5768	0.157	0.7638	0.2706	0.2255	0.9165	0.945	0.3291	0.8032	0.1504	0.5915	0.8725	0.6558	0.9512	0.5112	0.0698	0.3315	0.1052	0.0399	0.4666	0.7611	0.183	0.4835	0.7837	0.0369	0.0015	0.7137	0.1713	0.6837	0.0141	0.1352	0.1637	0.7824	0.2346	0.6322	0.0938	0.1133	0.4324	0.4063	0.201	0	0.7968	0.2754	0.991	0.7256	0.1688
	0.05/52	0.000961538
	P-value for Fis within samples.					0.05	50
	based on :912000 randomisations.					0.0005	2
	Indicative adjusted nominal level (5%) for one table is : 0.00005
		78BigB_O	79BigB_O	04BigB_H	00Union_O	03Union_W	03Union_H	04Union_H	08Union_W	85Lilli_O	92Lilli_O	97_99Lilli_W	00_01Lilli_W	01Lilli_H	02Lilli_H	03_04Lilli_H	05_06Lilli_W	05Lilli_H	06Lilli_H	08Lilli_H	09Lilli_H	99Hamma_O	01Hamma_W	03Hamma_W	01_03Hamma_H	08Hamma_W	92Dose_O	00Dose_W	03Dose_W	09Dose_W	86Duck_O	92Duck_O	00Duck_W	03Duck_W	09Duck_W	92Quil_O	08_09Quil_W	86Salmon_O	00Salmon_W	00Salmon_H	03_05Salmon_W	03Salmon_H	04_05Salmon_H	08Salmon_W	09Salmon_W	86JCL_O	98_99JCL_O	00JCL_O	01JCL_W
	Proportion of randomisations that gave a LARGER Fis than the observed:
	Oke-3	0.8617	0.3228	0.9331	0.4454	0.9872	0.6689	0.4276	0.8015	0.5908	0.499	0.7493	0.0962	0.6676	0.8108	0.1886	0.8029	0.9473	0.6327	0.73	0.4557	0.6172	0.6908	0.836	0.6863	0.6925	0.8816	0.4745	0.0601	0.2308	0.8994	0.5902	0.3406	0.3539	0.7705	0.3914	0.4385	0.1492	0.5805	0.8554	0.283	0.7807	0.2187	0.5243	0.1013	0.802	0.8722	0.7213	0.1753
	Oki-1	0.8481	0.2257	0.8435	0.994	0.6531	0.2144	0.4314	0.1383	0.9373	0.9305	0.0702	0.9153	0.901	0.9792	0.9782	0.8525	0.3585	0.1541	0.0793	0.428	0.7492	0.076	0.1937	0.5456	0.4034	0.8349	0.6862	0.0001	0.8678	0.1769	0.8534	0.8755	0.555	0.1218	0.5109	0.5976	0.9559	0.0524	0.7303	0.9982	0.1825	0.3743	0.2355	0.6481	0.9308	0.1939	0.973	0.7006
	Omy-1011	0.6902	0.0691	0.8574	0.1917	0.1104	0.8931	0.9943	0.4567	0.526	0.2044	0.9772	0.5664	0.4336	0.9996	0.8875	0.2461	0.6108	0.7046	0.8018	0.4584	0.7534	0.8267	0.2549	0.0423	0.2746	0.887	0.0906	0.9781	0.4529	0.9248	0.9039	0.6426	0.4551	0.1122	0.5929	0.3869	0.532	0.9254	0.4564	0.7868	0.6259	0.0141	0.4024	0.6447	0.9929	0.2437	0.9736	0.9783
	One-101	0.2742	0.7398	0.3605	0.0757	0.8754	0.4527	0.8816	0.9897	1	0.9433	0.8521	0.8935	0.8188	0.105	0.9864	0.5096	0.6029	0.0285	0.7202	1	0.3392	0.594	0.3994	1	0.5994	0.8621	0.2516	0.2776	1	0.3582	0.6153	0.0345	0.7805	0.4719	0.9756	0.7649	0.008	0.1901	0.607	0.9397	0.9532	0.3378	1	0.1863	0.6768	1	0.0993	0.7146
	One-102	0.8468	0.8786	0.0468	0.3015	0.7703	0.7536	0.7835	0.9271	0.7817	0.9042	0.262	0.5021	0.1153	0.3	0.8199	0.6049	0.9796	0.6181	0.8938	0.5201	0.4946	0.3521	0.4162	0.5095	0.1184	0.686	0.3328	0.7978	0.286	0.0446	0.8812	0.9729	0.3845	0.6539	0.0764	0.3291	0.569	0.5876	0.8209	0.495	0.3932	0.3489	0.203	0.6712	0.4771	0.719	0.9439	0.7161
	One-106	0.0558	0.0618	0.2133	0.3189	0.6613	0.3672	0.7588	0.1132	0.5367	0.9566	0.7076	0.9209	1	0.666	0.5508	0.5684	0.1679	0.0151	0.7402	0.4178	0.0228	0.5587	0.0203	0.3992	0.1111	0.5657	0.3545	0.8134	0.457	0.5388	0.9509	0.3364	0.1991	0.8448	0.7869	0.2081	0.0094	1	0.8625	0.2485	0.1493	0.6385	0.2961	0.7995	0.9736	0.6822	0.2181	0.7943
	One-108	0.8229	0.0638	0.3983	0.0956	0.6775	0.1803	0.3051	0.4304	1	0.7945	0.6479	0.4814	1	0.9976	0.8361	0.7004	0.9451	0.1123	0.2268	0.0184	0.1699	0.9761	0.2563	0.7685	0.3037	0.0794	0.1365	0.0018	0.8043	0.4896	0.2837	0.0013	0.1343	0.7377	0.1856	0.8832	0.7247	0.2457	0.2186	0.1394	0.6836	0.0004	0.1812	0.4822	0.7214	0.0524	0.0011	0.5583
	One-111	0.9143	0.3903	0.2269	0.6481	0.8198	0.3354	0.1855	0.8064	1	0.9742	0.3013	0.4589	0.4886	0.9845	0.2848	0.8211	0.2269	0.342	0.0161	0.0314	0.0012	0.4326	0.5245	0.0748	0.7631	0.5692	1	0.0223	0.5837	0.7439	0.9152	0.1482	0.149	0.7066	1	0.5349	0.6246	1	0.5316	0.9243	0.3616	0.0203	0.9425	0.8275	0.6716	1	0.9805	0.9543
	One-114	0.6335	0.5906	0.7348	0.5768	0.813	0.4491	0.0824	0.9943	0.493	0.8176	0.6638	0.4113	0.5555	0.9164	0.8854	0.9209	0.3124	0.2824	0.463	0.2694	0.4625	0.2188	0.368	0.7037	0.2777	0.6151	0.0973	0.1803	0.856	0.1593	0.2822	0.6987	0.194	0.5791	0.5315	0.3009	0.631	0.4095	0.6138	0.538	0.5364	0.0115	0.9039	0.7944	0.8839	0.6959	0.6106	0.5406
	One-18	0.0056	0.904	0.8551	0.7997	0.1879	0.6616	0.3149	0.9512	0.2277	0.0407	0.821	0.3782	0.4387	0.4317	0.0117	0.6148	0.0333	0.506	0.1759	0.6511	0.549	0.2935	0.9773	0.4556	0.9569	0.8934	0.1016	0.6581	0.7917	0.563	0.5337	0.1902	0.5875	0.1904	0.5556	0.8107	0.7867	0.7233	0.4046	0.2428	0.2662	0.5467	0.9653	0.2908	0.8687	0.4067	0.0948	0.7283
	Ots-1	0.95	0.7188	0.6128	0.0717	0.4332	0.2543	0.8804	0.3927	0.8983	0.0321	0.6454	0.1263	0.8327	0.9859	0.0153	0.9091	0.2448	0.4471	0.7314	0.5157	0.7264	0.9513	0.9018	0.4798	0.6093	0.3054	0.2178	0.4754	0.2103	0.5106	0.6052	0.6363	0.9833	0.4649	0.9999	0.7811	0.9027	0.4284	0.547	0.7023	0.849	0.4403	0.7077	0.6013	0.6052	0.8537	0.1626	0.979
	Ots-103	0.2976	0.8168	0.5263	0.3495	0.3163	0.9747	0.4623	0.9811	0.8214	0.4474	0.9728	0.8297	0.3593	0.8251	0.9921	0.9493	0.9627	0.5091	0.938	0.9002	0.8776	0.8451	0.3459	0.7991	0.575	0.5475	0.5028	0.342	0.8377	0.8436	0.9492	0.2989	0.0911	0.829	0.4524	0.9018	0.3229	0.0083	0.0186	0.1523	0.2765	0.1913	0.9387	0.8204	0.5813	0.8618	0.7787	0.1807
	Ots-2M	0.6285	0.1117	0.3277	0.8803	0.9571	0.6739	0.7584	0.0491	0.9642	0.1968	0.1545	0.1476	0.9436	0.0029	0.2808	0.8503	0.7984	0.6609	0.7119	0.2583	0.2138	0.6635	0.9946	0.8481	0.7691	0.7847	0.8271	0.5954	0.9146	0.6429	0.1675	0.9309	0.8502	0.4276	0.7398	0.3527	0.3627	0.212	0.359	0.2486	0.7054	0.6758	0.9125	0.2173	0.8122	0.6131	0.091	0.5065
	Ots-3M	0.8311	0.0392	0.5307	0.1911	0.6423	0.5434	0.5776	0.9807	0.6306	0.6419	0.9142	0.5385	0.6419	0.1063	0.9982	0.8868	0.3764	0.7638	0.5421	0.9648	0.5858	0.3924	0.8097	0.2931	0.7917	0.4713	0.6839	0.7229	0.4398	0.3901	0.7754	0.203	0.2845	0.9136	0.8484	0.8075	0.6979	0.4841	0.6549	0.9044	0.4861	0.0281	0.4948	0.0791	0.9707	0.7716	0.5882	0.0083
	Ots-G311	0.9408	0.0403	0.4905	0.7025	0.9734	0.215	0.6323	0.1908	0.7304	0.4454	1	0.8462	0.6668	0.1911	0.7964	0.7345	0.8284	0.2887	0.6979	1	0.1167	0.1281	0.2999	0.2191	1	0.6309	0.0267	0.9197	0.7187	0.0038	0.1889	0.0619	0.1152	0.0487	0.0291	0.1051	0.2739	0.7176	0.7609	0.5317	0.786	0.055	1	1	0.9203	1	0.5343	0.4841
	Ssa-419	0.6757	0.7153	0.8934	0.7576	0.1586	0.5567	0.0061	0.962	0.5813	0.6694	0.6953	0.5613	0.069	0.9269	0.3227	0.6585	0.6959	0.7338	0.5422	0.0557	0.526	0.8199	0.8784	0.356	0.4724	0.4104	0.8269	0.0083	0.5772	0.5809	0.6347	0.0188	0.7122	0.4743	0.2505	0.1976	0.3173	0.6136	0.9589	0.4594	0.1071	0.0333	0.2406	0.9877	0.0072	0.408	0.7084	0.009
	All	0.6532	0.0067	0.5769	0.1561	0.764	0.2697	0.2255	0.9165	0.9448	0.3285	0.8029	0.1508	0.5919	0.8719	0.6556	0.9505	0.5114	0.0696	0.3312	0.1047	0.0397	0.4666	0.7607	0.183	0.4841	0.7839	0.0367	0.0015	0.7129	0.17	0.6852	0.0138	0.1351	0.164	0.781	0.3058	0.0945	0.1133	0.4312	0.4064	0.2003	0	0.7974	0.2747	0.991	0.7254	0.1677	0.2792
	Proportion of randomisations that gave a SMALLER Fis than the observed:
	Oke-3	0.2385	0.8054	0.1326	0.6761	0.0461	0.4903	0.7052	0.3141	0.5961	0.6456	0.4119	0.954	0.4971	0.316	0.8812	0.3485	0.0941	0.4876	0.41	0.7065	0.5382	0.436	0.2711	0.4907	0.4471	0.2056	0.704	0.9699	0.8678	0.1698	0.5563	0.7979	0.7662	0.3783	0.7406	0.7075	0.9412	0.6236	0.2859	0.8412	0.3948	0.8913	0.6747	0.9631	0.3005	0.3458	0.4292	0.9005
	Oki-1	0.3013	0.8808	0.3097	0.038	0.5892	0.9027	0.7385	0.9346	0.248	0.1772	0.9731	0.2206	0.2879	0.0655	0.0678	0.3555	0.7773	0.9192	0.9676	0.773	0.476	0.966	0.9032	0.6822	0.7685	0.3124	0.4936	1	0.2948	0.9063	0.3149	0.2637	0.6428	0.9494	0.656	0.5833	0.122	0.9823	0.4563	0.0161	0.9262	0.816	0.896	0.6073	0.1312	0.934	0.0849	0.4487
	Omy-1011	0.4793	0.972	0.2647	0.8886	0.9515	0.2329	0.0242	0.6925	0.6919	0.8936	0.0789	0.6206	0.7788	0.0034	0.2097	0.8872	0.5442	0.4422	0.3678	0.7379	0.4484	0.3169	0.8765	0.9882	0.8464	0.2272	0.9622	0.0722	0.7353	0.1557	0.2089	0.5483	0.7162	0.9513	0.5787	0.7608	0.6722	0.2407	0.7353	0.4089	0.6036	0.9972	0.8031	0.6339	0.0207	0.9113	0.08	0.0575
	One-101	0.8655	0.4788	0.8058	0.9675	0.3256	0.78	0.3033	0.0649	0.1621	0.1763	0.3628	0.3557	0.4401	0.951	0.0765	0.7348	0.596	0.9899	0.5084	0.1039	0.8373	0.6171	0.792	0.079	0.6466	0.3375	0.8673	0.8777	0.037	0.8065	0.6009	0.988	0.4277	0.7554	0.122	0.4522	0.9978	0.9309	0.6275	0.2429	0.2236	0.8709	0.1066	0.9296	0.4792	0.1016	0.9593	0.4498
	One-102	0.3257	0.3061	0.9819	0.8461	0.4826	0.5068	0.4182	0.2088	0.5649	0.2579	0.8805	0.7314	0.961	0.8275	0.3344	0.6544	0.0761	0.5882	0.2774	0.7201	0.743	0.8129	0.7756	0.7277	0.952	0.5418	0.8223	0.3948	0.8713	0.9833	0.2985	0.1318	0.7837	0.5838	0.9679	0.8262	0.643	0.7008	0.4058	0.7251	0.8202	0.8523	0.9241	0.6207	0.6915	0.6629	0.1541	0.4804
	One-106	0.9826	0.9898	0.9079	0.8348	0.6229	0.8388	0.465	0.9541	0.7529	0.189	0.5313	0.2959	0.0926	0.5374	0.641	0.7198	0.924	0.9952	0.5231	0.8059	0.9951	0.6784	0.9946	0.8234	0.9608	0.6718	0.8224	0.4216	0.8086	0.6962	0.2076	0.8414	0.9221	0.4614	0.4555	0.9168	0.998	0.1468	0.4253	0.9088	0.95	0.6594	0.9119	0.5382	0.0962	0.7101	0.9042	0.3737
	One-108	0.3802	0.981	0.8122	0.9645	0.5918	0.9345	0.8601	0.7878	0.2375	0.4569	0.6337	0.792	0.1892	0.0185	0.3769	0.5912	0.2238	0.9598	0.907	0.9966	0.9485	0.1219	0.8932	0.5817	0.8778	0.9745	0.9537	0.9997	0.5307	0.7371	0.872	0.9997	0.9499	0.6246	0.9288	0.3771	0.467	0.9112	0.9085	0.9436	0.6175	1	0.9375	0.7555	0.4389	0.9884	0.9998	0.6015
	One-111	0.3154	0.8232	0.9078	0.5565	0.4108	0.8468	0.9149	0.427	0.1146	0.1296	0.8616	0.7736	0.785	0.0842	0.853	0.5032	0.8781	0.818	0.9953	0.9925	0.9998	0.7645	0.6883	0.9813	0.4939	0.6704	0.0574	0.9941	0.7056	0.4718	0.3046	0.9428	0.9389	0.5671	0.0235	0.6847	0.5735	0.1182	0.6896	0.2883	0.834	0.9959	0.251	0.4985	0.4958	0.0458	0.1026	0.1164
	One-114	0.5427	0.5813	0.4127	0.5781	0.3681	0.7328	0.9656	0.0222	0.7312	0.3313	0.5473	0.7664	0.6766	0.1774	0.2138	0.2417	0.811	0.8336	0.7137	0.8766	0.7481	0.8811	0.7823	0.5298	0.8586	0.5614	0.9549	0.9125	0.3238	0.916	0.8443	0.4772	0.8942	0.6218	0.6296	0.8245	0.5347	0.7799	0.5805	0.6645	0.6612	0.9973	0.2721	0.4252	0.2063	0.5705	0.5764	0.6344
	One-18	0.9978	0.1708	0.2379	0.2971	0.8962	0.4999	0.7975	0.0947	0.8866	0.9797	0.3067	0.7508	0.7259	0.6979	0.9948	0.5491	0.9827	0.6128	0.898	0.5095	0.6097	0.802	0.057	0.7055	0.0937	0.1886	0.9454	0.4773	0.356	0.5586	0.5945	0.8872	0.5413	0.8935	0.5707	0.3078	0.3407	0.4414	0.7357	0.8561	0.8688	0.6334	0.0937	0.8389	0.2045	0.8395	0.953	0.3757
	Ots-1	0.112	0.4522	0.5338	0.9637	0.7471	0.8613	0.2201	0.7355	0.2524	0.9858	0.5247	0.9382	0.3177	0.0342	0.9941	0.2062	0.8537	0.6892	0.4212	0.7024	0.4402	0.105	0.1841	0.711	0.5542	0.8025	0.8676	0.6711	0.8958	0.6259	0.5383	0.5016	0.0487	0.6921	0.0004	0.3579	0.2065	0.7658	0.6488	0.4943	0.3304	0.7695	0.5115	0.6439	0.5381	0.4117	0.9165	0.0517
	Ots-103	0.8666	0.4142	0.6867	0.7987	0.8535	0.1295	0.7238	0.0738	0.5244	0.759	0.1397	0.4067	0.8488	0.3227	0.0494	0.2189	0.1239	0.6982	0.1938	0.3508	0.4012	0.3334	0.8508	0.5462	0.7057	0.6925	0.7367	0.8327	0.4736	0.3671	0.2115	0.8665	0.9666	0.4939	0.7466	0.3523	0.8599	0.9984	0.9948	0.9424	0.8785	0.9438	0.2643	0.5069	0.5907	0.3975	0.4197	0.9002
	Ots-2M	0.6364	0.9751	0.7812	0.2285	0.1095	0.7757	0.3775	0.9879	0.1725	0.8916	0.9587	0.9638	0.3034	0.9997	0.8077	0.3974	0.2685	0.4485	0.5251	0.8482	0.8787	0.4547	0.0295	0.3074	0.3396	0.3137	0.3526	0.6426	0.1567	0.4635	0.9411	0.1217	0.2312	0.7156	0.3818	0.8376	0.7716	0.8861	0.7677	0.8503	0.45	0.4983	0.1801	0.8694	0.252	0.795	0.9777	0.6151
	Ots-3M	0.2765	0.9825	0.6147	0.8879	0.512	0.6253	0.5719	0.0464	0.5683	0.4966	0.1732	0.6249	0.5451	0.9426	0.0051	0.2232	0.728	0.3438	0.6031	0.0919	0.5834	0.7338	0.3161	0.8388	0.3462	0.6613	0.4432	0.4071	0.7446	0.722	0.3415	0.8845	0.8338	0.2086	0.2489	0.3534	0.446	0.6944	0.5066	0.191	0.6838	0.9912	0.7006	0.9697	0.0596	0.452	0.5882	0.9968
	Ots-G311	0.262	0.9901	0.7386	0.502	0.1376	0.9217	0.6148	0.9195	0.5878	0.7778	0.1433	0.4537	0.7138	0.9118	0.4397	0.6306	0.3917	0.8692	0.5758	0.237	0.9702	0.9521	0.8803	0.9461	0.1216	0.6507	0.9929	0.2962	0.6572	0.9991	0.9302	0.9817	0.964	0.9886	0.9919	0.9632	0.8719	0.5766	0.4676	0.7492	0.4781	0.9857	0.2285	0.1339	0.1742	0.0733	0.6755	0.6841
	Ssa-419	0.505	0.4474	0.2014	0.3793	0.9261	0.6455	0.9983	0.096	0.652	0.4746	0.4806	0.6176	0.9758	0.1518	0.796	0.5431	0.4441	0.4059	0.6103	0.9787	0.6533	0.2976	0.2397	0.8031	0.6841	0.7302	0.2908	0.9972	0.6044	0.5596	0.5196	0.9926	0.438	0.6967	0.8465	0.8928	0.8363	0.615	0.1179	0.7166	0.9578	0.992	0.8883	0.0736	0.9971	0.7997	0.4438	0.9966
	All	0.3472	0.9933	0.4235	0.8441	0.2363	0.7324	0.7748	0.0868	0.0553	0.6718	0.1974	0.8497	0.409	0.1283	0.345	0.0511	0.4892	0.9306	0.6693	0.8958	0.9604	0.5339	0.2397	0.8172	0.5163	0.2166	0.9634	0.9985	0.2875	0.8304	0.317	0.9862	0.8652	0.8362	0.2193	0.6946	0.9057	0.889	0.5691	0.5969	0.7999	1	0.2031	0.7352	0.009	0.2749	0.8324	0.7212
	Nei's estimation of heterozygosity
	LocName	Ho	Hs	Ht	Dst	Dst'	Ht'	Gst	Gst'	Gis
	Oke-3	0.624	0.617	0.629	0.012	0.012	0.63	0.019	0.019	-0.011
	Oki-1	0.867	0.864	0.886	0.023	0.023	0.887	0.025	0.026	-0.003
	Omy-1011	0.825	0.826	0.841	0.015	0.015	0.841	0.017	0.018	0.002
	One-101	0.913	0.903	0.93	0.027	0.027	0.93	0.029	0.029	-0.011
	One-102	0.897	0.906	0.917	0.011	0.011	0.917	0.012	0.012	0.01
	One-106	0.913	0.928	0.942	0.014	0.014	0.942	0.015	0.015	0.016
	One-108	0.895	0.921	0.94	0.019	0.019	0.94	0.02	0.021	0.028
	One-111	0.909	0.913	0.931	0.018	0.019	0.931	0.02	0.02	0.005
	One-114	0.817	0.829	0.85	0.021	0.021	0.85	0.025	0.025	0.014
	One-18	0.637	0.636	0.648	0.012	0.012	0.648	0.019	0.019	-0.001
	Ots-1	0.721	0.706	0.724	0.018	0.018	0.724	0.024	0.025	-0.021
	Ots-103	0.894	0.889	0.921	0.032	0.033	0.921	0.035	0.035	-0.006
	Ots-2M	0.51	0.501	0.509	0.008	0.008	0.509	0.015	0.016	-0.016
	Ots-3M	0.682	0.672	0.694	0.022	0.022	0.694	0.031	0.032	-0.014
	Ots-G311	0.914	0.931	0.951	0.02	0.02	0.951	0.021	0.021	0.018
	Ssa-419	0.762	0.787	0.8	0.013	0.013	0.801	0.016	0.017	0.033
	Overall	0.799	0.802	0.82	0.018	0.018	0.82	0.022	0.022	0.004
[truncated: 4 more columns]

## Sheet: All_Ne_Table IV
																													Group test from FSTAT
																													Samples	of	group	1	(G1)	:	pop4,	pop9,	pop21,	pop35,	pop37,	pop45,
																														Allelic	richness:	8.639	Hs:	0.796	Fst:	0.029	Relc:	0.006
																					earliest			most recent					Samples	of	group	2	(G2)	:	pop8,	pop16,	pop25,	pop36,	pop44,	pop50,
	boxed samples were used in meta-LDNe						boxed samples were used in meta-SA-Ne														6			6						Allelic	richness:	8.764	Hs:	0.803	Fst:	0.021	Relc:	0.012
																					Orig	SA Ne		Wild	SA Ne		Paired T test (O v W)
			95% CI						95% CI												00Union_O	85		08Union_W	81		0.369691		The	one-sided	P-values	(G1>G2)	obtained	after	10000	permutations	are	:
		LDNe	minus	plus				SANe	minus	plus											85Lilli_O	110		05_06Lilli_W	79				Allelic	Richness:	0.6142
	78BigB_O	57	9	12			78BigB_O	81	27	45											99Hamma_O	91		03Hamma_W	116					Hs:	0.7225
	79BigB_O	24	2	4			79BigB_O	67	24	41		Global FST with reduced number of samples (boxed at left) from FSTAT									92Quil_O	98		08_09Quil_W	84					Fst:	0.2414
	00Union_O	89	15	21			00Union_O	85	26	42			N pops	FST	imm rate						86Salmon_O	90		09Salmon_W	57					Relc:	0.5859
	85Lilli_O	74	21	44			85Lilli_O	110	52	425		Original, no Dose no Duck	6	0.029	8.37069			meta-Ne calculations with formulas in cells			86JCL_O	39		08_09JCL_W	72
	92Lilli_O	110	22	34			92Lilli_O	84	29	48		Wild, no Dose no Duck	6	0.021	11.6548						sum	513		sum	489
	99Hamma_O	72	16	26			99Hamma_O	91	32	75								Stepping Stone	Island
	92Quil_O	173	41	75			92Quil_O	98	30	52
	86Salmon_O	28	3	4			86Salmon_O	90	26	39				Stepping Stone	Island			meta-SA-Ne	meta-SA-Ne
	86JCL_O	28	3	3			86JCL_O	39	15	25				meta-SA-Ne	meta-SA-Ne		O	513.684	528.321
	98_99JCL_O	17	4	5			98_99JCL_O	30	16	70			O	513.684	528.321		W	489.492	499.489
	00JCL_O	18	2	2			00JCL_O	31	19	52			W	489.492	499.489
	03Union_W	125	45	130			03Union_W	68	43	118											6
	08Union_W	110	21	32			08Union_W	81	55	131								meta-LDNe	meta-LDNe		Orig	LDNe		Wild	LDNe
	97_99Lilli_W	24	3	4			97_99Lilli_W	39	24	68				meta-LDNe	meta-LDNe		O	464.684	477.858		00Union_O	89		08Union_W	110
	00_01Lilli_W	44	7	8			00_01Lilli_W	61	38	105			O	464.684	477.858		W	746.492	762.002		85Lilli_O	74		05_06Lilli_W	48
	05_06Lilli_W	48	10	14			05_06Lilli_W	79	48	149			W	746.492	762.002						99Hamma_O	72		03Hamma_W	275
	01Hamma_W	136	29	47			01Hamma_W	92	28	47											92Quil_O	173		08_09Quil_W	61
	03Hamma_W	90	18	28			03Hamma_W	78	51	129											86Salmon_O	28		09Salmon_W	193
	08Hamma_W	275	105	384			08Hamma_W	116	77	193				meta-Hmean			Hmean				86JCL_O	28		08_09JCL_W	59
	08_09Quil_W	61	9	13			08_09Quil_W	84	28	46			O	487.957	501.824		O	487.957	501.824		sum	464		sum	746		Paired T test (O v W)
	00Salmon_W	256	131	36734			00Salmon_W	90	52	230			W	591.272	603.432		W	591.272	603.432								0.187311
	03_05Salmon_W	104	27	51			03_05Salmon_W	79	26	47
	08Salmon_W	148	55	194			08Salmon_W	89	53	178
	09Salmon_W	193	94	1517			09Salmon_W	57	36	102
	01JCL_W	29	3	3			01JCL_W	49	16	27												95% CI							95% CI
	08_09JCL_W	59	13	22			08_09JCL_W	72	46	127											LDNe	minus	plus	95%CI				SA-Ne	minus	plus	95%CI
	04BigB_H	58	8	10			04BigB_H	58	21	34										00Union_O	89	15	21	36			00Union_O	85	26	42	68
	03Union_H	40	7	10			03Union_H	74	45	138										85Lilli_O	74	21	44	65			85Lilli_O	110	52	425	477
	04Union_H	39	5	6			04Union_H	62	40	102										99Hamma_O	72	16	26	42			99Hamma_O	91	32	75	107
	01_Lilli_H	87	23	48			01_Lilli_H	60	38	107										92Quil_O	173	41	75	116			92Quil_O	98	30	52	82
	02Lilli_H	6	1	1			02Lilli_H	12	6	14										86Salmon_O	28	3	4	7			86Salmon_O	90	26	39	65
	03_04Lilli_H	13	1	1			03_04Lilli_H	20	12	38										86JCL_O	28	3	3	6			86JCL_O	39	15	25	40
	05Lilli_H	46	4	6			05Lilli_H	61	40	90										null (sum)	464	99	173	272			null (sum)	513	181	658	839
	06Lilli_H	84	13	15			06Lilli_H	99	30	45
	08Lilli_H	74	13	18			08Lilli_H	78	54	127										08Union_W	110	21	32	53			08Union_W	81	55	131	186
	09Lilli_H	75	18	33			09Lilli_H	89	55	182										05_06Lilli_W	48	10	14	24			05_06Lilli_W	79	48	149	197
	01_03Hamma_H	62	15	26			01_03Hamma_H	85	51	180										08Hamma_W	275	105	384	489			08Hamma_W	116	77	193	270
	00Salmon_H	62	13	21			00Salmon_H	66	41	115										08_09Quil_W	61	9	13	22			08_09Quil_W	84	28	46	74
	03Salmon_H	31	5	7			03Salmon_H	44	25	86										09Salmon_W	193	94	1517	1611			09Salmon_W	57	36	102	138
	0405Salmon_H	62	17	34			0405Salmon_H	74	32	84										08_09JCL_W	59	13	22	35			08_09JCL_W	72	46	127	173
	03_04JCL_H	25	2	2			03_04JCL_H	26	11	20										null (sum)	746	252	1982	2234			null (sum)	489	290	748	1038
	08JCL_H	67	22	55			08JCL_H	48	29	87
	09JCL_H	46	8	11			09JCL_H	46	29	79
	92Dose_O	296	104	317			92Dose_O	102	33	57
	86Duck_O	94	14	19			86Duck_O	109	30	46
	92Duck_O	302	110	362			92Duck_O	105	35	60
	00Dose_W	90	15	22			00Dose_W	92	30	50
	03Dose_W	160	41	80			03Dose_W	96	61	152
	09Dose_W	104	27	52			09Dose_W	109	68	217
	00Duck_W	110	23	36			00Duck_W	93	32	57
	03Duck_W	86	15	22			03Duck_W	99	67	155
	09Duck_W	147	48	122			09Duck_W	123	76	236

## Sheet: All_HmNe_Table V
										overall (Mix H and W, plus O)
		Hm of HmNe	sd							Hm of HmNe	sd
	Original	50.4765	39.0634						All	57.4899	37.3006
	Hatchery	36.4653	22.1039
	Wild	78.9539	33.8574
	Hatchery + wild	52.3602	35.4203						All H and W (no O)	55.1853	37.4383
																																															9		67
																Sorted
	Calculations with collections identified by category								Calculations with hatchery and wild born spawners combined into single collection							Calculations with collections identified by category
	collection	Hm-Ne	minus 2SD	plus 2SD	N	HmNe/N	HmNe/Ncomb		collection	Hm-Ne	minus 2SD	plus 2SD					Hm-Ne	minus 2SD	plus 2SD																												6		36
	78BigB_O	66.913	8.56801	8.56801	44				78BigBeef	67.3247	8.57657	8.57657				78BigB_O	66.913	8.56801	8.56801																												9		58
	79BigB_O	35.3407	5.76557	5.76557	43				79BigBeef	36.3069	5.5604	5.5604				79BigB_O	35.3407	5.76557	5.76557																												10		87
	04BigB_H	58	8.544	8.544	45				04BigBeef	58.2985	8.56629	8.56629				00Union_O	86.954	10.3573	10.3573																												10		92
	00Union_O	86.954	10.3573	10.3573	54				00Union	87.3341	10.3917	10.3917				85Lilli_O	88.4783	18.2347	18.2347																												13		101
	03Union_W	88.0829	22.2804	22.2804	32	2.75259	1.48387		03Union	92.3574	9.9616	9.9616				92Lilli_O	95.2577	12.603	12.603																												13		95
	03Union_H	51.9298	9.62666	9.62666	30				08Union	101.364	13.4151	13.4151				99Hamma_O	80.3926	11.4217	11.4217																												5		31
	04Union_H	47.8812	8.68919	8.68919	43				85Lilli	89.1892	18.3888	18.3888				92Dose_O	151.719	21.6705	21.6705																												7		62
	08Union_W	93.2984	18.8367	18.8367	47				92Lilli	95.4447	12.6344	12.6344				86Duck_O	100.946	9.98976	9.98976																												3		8
	85Lilli_O	88.4783	18.2347	18.2347	23				97_99Lilli	30.9058	5.49601	5.49601				92Quil_O	125.122	15.7997	15.7997																												4		19
	92Lilli_O	95.2577	12.603	12.603	46				00_01Lilli	62.2979	7.47466	7.47466				86Salmon_O	42.7119	6.41864	6.41864																												7		65
	97_99Lilli_W	29.7143	6.8884	6.8884	35				02Lilli	8	2.89401	2.89401				86JCL_O	32.597	4.41831	4.41831																												9		92
	00_01Lilli_W	51.1238	9.89396	9.89396	35	1.46068	1.02128		03Lilli	19.1278	4.26359	4.26359				98_99JCL_O	21.7021	6.88875	6.88875																												13		111
	01Lilli_H	71.0204	17.7811	17.7811	26				05Lilli	65.3954	6.72331	6.72331				00JCL_O	22.7755	5.5623	5.5623																												14		105
	02Lilli_H	8	3.20493	3.20493	47				06Lilli	92.2148	9.46415	9.46415				04BigB_H	58	8.544	8.544																												22		152
	03_04Lilli_H	15.7576	4.85634	4.85634	53				07_08Lilli	110.517	12.5328	12.5328				03Union_H	51.9298	9.62666	9.62666																												11		91
	05_06Lilli_W	59.7165	11.0369	11.0369	29				09Lilli	105.343	14.3556	14.3556				04Union_H	47.8812	8.68919	8.68919																												16		131
	05Lilli_H	52.4486	9.37816	9.37816	60				99Hamma	80.7653	11.4065	11.4065				01_Lilli_H	71.0204	17.7811	17.7811																												13		101
	06Lilli_H	90.8852	9.57306	9.57306	55				01Hamma	109.329	13.4565	13.4565				02Lilli_H	8	3.20493	3.20493																												22		156
	08Lilli_H	75.9474	14.0385	14.0385	42				03Hamma	108.911	11.1167	11.1167				03_04Lilli_H	15.7576	4.85634	4.85634																												13		101
	09Lilli_H	81.4024	15.3829	15.3829	29				08Hamma	159.333	20.9904	20.9904				05Lilli_H	52.4486	9.37816	9.37816																												12		107
	99Hamma_O	80.3926	11.4217	11.4217	34				92Dose	151.771	21.6814	21.6814				06Lilli_H	90.8852	9.57306	9.57306																												19		130
	01Hamma_W	109.754	13.5702	13.5702	53	2.07084	1.9523		00Dose	91.2946	10.7334	10.7334				08Lilli_H	75.9474	14.0385	14.0385																												11		81
	03Hamma_W	83.5714	16.4744	16.4744	40	2.08929	1.70174		03Dose	131.222	16.2176	16.2176				09Lilli_H	81.4024	15.3829	15.3829																												13		109
	01_03Hamma_H	71.7007	13.7947	13.7947	27				09Dose	100.9	13.3959	13.3959				01_03Hamma_H	71.7007	13.7947	13.7947																												11		109
	08Hamma_W	163.171	33.4319	33.4319	41				86DoseDuck	105.915	10.3387	10.3387				00Salmon_H	63.9375	13.2608	13.2608																												21		159
	92Dose_O	151.719	21.6705	21.6705	48				92Duck	155.916	22.2511	22.2511				03Salmon_H	36.3733	8.63606	8.63606																												16		125
	00Dose_W	90.989	10.7329	10.7329	53				00Duck	100.788	12.8421	12.8421				04_05Salmon_H	67.4706	12.3163	12.3163																												12		97
	03Dose_W	120	23.6285	23.6285	46				03Duck	106.597	11.607	11.607				03_04JCL_H	25.4902	5.35156	5.35156																												9		71
	09Dose_W	106.441	18.597	18.597	33				09Duck	129.606	18.9559	18.9559				08JCL_H	55.9304	14.6232	14.6232																												6		37
	86Duck_O	100.946	9.98976	9.98976	57				92Quil	125.356	15.8332	15.8332				09JCL_H	46	10.3923	10.3923																												12		96
	92Duck_W	155.823	22.2314	22.2314	46				97Quil	96.9426	12.1138	12.1138				03Union_W	88.0829	22.2804	22.2804																												8		68
	00Duck_W	100.788	12.8201	12.8201	46				08_09Quil	71.0769	8.80121	8.80121				08Union_W	93.2984	18.8367	18.8367																												13		73
	03Duck_W	92.0432	14.6432	14.6432	47				86Salmon	80	8.24706	8.24706				97_99Lilli_W	29.7143	6.8884	6.8884																												21		139
	09Duck_W	133.933	23.5747	23.5747	34				00Salmon	96.4141	12.1768	12.1768				00_01Lilli_W	51.1238	9.89396	9.89396																												5		32
	92Quil_O	125.122	15.7997	15.7997	50				03Salmon	68.2014	8.30242	8.30242				05_06Lilli_W	59.7165	11.0369	11.0369																												5		37
	08_09Quil_W	70.6759	8.75957	8.75957	45				04_05Salmon	73.4966	12.9357	12.9357				01Hamma_W	109.754	13.5702	13.5702																												6		25
	86Salmon_O	42.7119	6.41864	6.41864	42				08_09Salmon	139.193	20.6523	20.6523				03Hamma_W	83.5714	16.4744	16.4744																												13		48
	00Salmon_W	133.179	63.6583	63.6583	25	5.32717	1.69148		86JCL	32.597	5.35778	5.35778				08Hamma_W	163.171	33.4319	33.4319																												9		64
	00Salmon_H	63.9375	13.2608	13.2608	32				98_00JCL	32.1429	5.01036	5.01036				00Dose_W	90.989	10.7329	10.7329
	03_05Salmon_W	89.7923	12.8522	12.8522	34				01JCL	36.5147	5.25732	5.25732				03Dose_W	120	23.6285	23.6285
	03Salmon_H	36.3733	8.63606	8.63606	27				03_04JCL	25.4902	5.73186	5.73186				09Dose_W	106.441	18.597	18.597
	04_05Salmon_H	67.4706	12.3163	12.3163	24				08JCL	68.4111	9.59301	9.59301				92Duck_W	155.823	22.2314	22.2314
	08Salmon_W	111.156	25.3238	25.3238	25				09JCL	64.2412	9.09794	9.09794				00Duck_W	100.788	12.8201	12.8201
	09Salmon_W	88.008	28.0049	28.0049	23											03Duck_W	92.0432	14.6432	14.6432
	86JCL_O	32.597	4.41831	4.41831	62											09Duck_W	133.933	23.5747	23.5747
	98_99JCL_O	21.7021	6.88875	6.88875	16											08_09Quil_W	70.6759	8.75957	8.75957
	00JCL_O	22.7755	5.5623	5.5623	38											00Salmon_W	133.179	63.6583	63.6583
	01JCL_W	36.4359	3.62578	3.62578	58											03_05Salmon_W	89.7923	12.8522	12.8522
	03_04JCL_H	25.4902	5.35156	5.35156	75											08Salmon_W	111.156	25.3238	25.3238
	08_09JCL_W	64.855	10.672	10.672	33											09Salmon_W	88.008	28.0049	28.0049
	08JCL_H	55.9304	14.6232	14.6232	20											01JCL_W	36.4359	3.62578	3.62578
	09JCL_H	46	10.3923	10.3923	34											08_09JCL_W	64.855	10.672	10.672
									67.3247	78BigBeef
									36.3069	79BigBeef
									36.9864	86Salmon
									32.1429	98_00JCL
									151.771	92Dose
									155.916	92Duck
									95.4447	92Lilli
									125.356	92QuilS
									30.9058	97_99Lilli
									96.9426	97QuilS
									80.7653	99Hamma
									62.2979	00_01Lilli
									91.2946	00Dose
									100.788	00Duck
									96.4141	00Salmon
									87.3341	00Union
									109.329	01Hamma
									36.5147	01JCL
									8	02Lilli
									131.222	03Dose
									106.597	03Duck
									108.911	03Hamma
									25.4902	03JCL
									19.1278	03Lilli
									68.2014	03Salmon
									92.3574	03Union
									73.4966	04_05Salmon
									58.2985	04BigBeef
									48.0444	04JCL
									65.3954	05Lilli
									92.2148	06Lilli
									110.517	07_08Lilli
									71.0769	08_09Quil
									139.193	08_09Salmon
									159.333	08Hamma
									64.2412	08JCL
									101.364	08Union
									100.9	09Dose
									129.606	09Duck
									105.343	09Lilli
[truncated: 5 more columns]

## Sheet: PairwiseGenotypic Table VI
	Pairwise Genotypic tests from FSTAT p values
	78BigB_O	79BigB_O	04BigB_H	00Union_O	03Union_W	03Union_H	04Union_H	08Union_W	85Lilli_O	92Lilli_O	97_99Lilli_W	00_01Lilli_W	00_01Lilli_H	02Lilli_H	03_04Lilli_H	05_06Lilli_W	05Lilli_H	06Lilli_H	08Lilli_H	09Lilli_H	99Hamma_O	01Hamma_W	03Hamma_W	01_03Hamma_H	08Hamma_W	92Dose_O	00Dose_W	03Dose_W	09Dose_W	86Duck_O	92Duck_O	00Duck_W	03Duck_W	09Duck_W	92Quil_O	08_09Quil_W	86Salmon_O	00Salmon_W	00Salmon_H	03_05Salmon_W	03Salmon_H	04_05Salmon_H	08Salmon_W	09Salmon_W	86JCL_O	98_99JCL_O	00JCL_O	01JCL_W	03_04JCL_H
78BigB_O		0.01859	4e-05	4e-05	4e-05	4e-05	0.00045	0.00019	0.00792	0.00434	4e-05	0.00049	4e-05	4e-05	4e-05	4e-05	4e-05	0.00222	4e-05	0.00023	0.0009	4e-05	4e-05	8e-05	4e-05	4e-05	4e-05	4e-05	4e-05	0.00136	4e-05	0.00019	4e-05	0.00019	4e-05	0.00072	4e-05	4e-05	4e-05	4e-05	4e-05	4e-05	4e-05	4e-05	4e-05	4e-05	4e-05	4e-05	4e-05
79BigB_O			4e-05	4e-05	4e-05	4e-05	4e-05	4e-05	0.47557	0.00204	4e-05	4e-05	4e-05	4e-05	4e-05	4e-05	4e-05	4e-05	4e-05	4e-05	4e-05	4e-05	4e-05	4e-05	4e-05	4e-05	4e-05	4e-05	4e-05	4e-05	4e-05	0.00011	4e-05	4e-05	4e-05	4e-05	4e-05	4e-05	4e-05	4e-05	4e-05	4e-05	4e-05	4e-05	4e-05	4e-05	4e-05	4e-05	4e-05
04BigB_H				4e-05	4e-05	4e-05	4e-05	4e-05	4e-05	4e-05	4e-05	4e-05	4e-05	4e-05	4e-05	4e-05	4e-05	4e-05	4e-05	4e-05	0.00049	4e-05	4e-05	8e-05	4e-05	4e-05	0.00023	0.00011	0.04359	4e-05	4e-05	4e-05	4e-05	0.00241	0.00026	0.00509	4e-05	4e-05	4e-05	4e-05	4e-05	4e-05	4e-05	4e-05	4e-05	4e-05	4e-05	4e-05	4e-05
00Union_O					0.78529	0.99962	0.98609	0.68077	4e-05	4e-05	4e-05	4e-05	4e-05	4e-05	4e-05	4e-05	4e-05	4e-05	4e-05	4e-05	4e-05	4e-05	4e-05	4e-05	4e-05	4e-05	4e-05	4e-05	4e-05	4e-05	4e-05	4e-05	4e-05	4e-05	4e-05	4e-05	4e-05	4e-05	4e-05	4e-05	4e-05	4e-05	4e-05	4e-05	4e-05	4e-05	4e-05	4e-05	4e-05
03Union_W						0.00509	0.15626	0.02722	4e-05	8e-05	4e-05	4e-05	4e-05	4e-05	4e-05	4e-05	4e-05	4e-05	4e-05	4e-05	4e-05	4e-05	4e-05	4e-05	4e-05	4e-05	4e-05	4e-05	4e-05	4e-05	4e-05	4e-05	4e-05	4e-05	4e-05	4e-05	4e-05	4e-05	4e-05	4e-05	4e-05	4e-05	4e-05	4e-05	4e-05	4e-05	4e-05	4e-05	4e-05
03Union_H							0.26165	0.04416	4e-05	4e-05	4e-05	4e-05	4e-05	4e-05	4e-05	4e-05	4e-05	4e-05	4e-05	4e-05	4e-05	4e-05	4e-05	4e-05	4e-05	4e-05	4e-05	4e-05	4e-05	4e-05	4e-05	4e-05	4e-05	4e-05	4e-05	4e-05	4e-05	4e-05	4e-05	4e-05	4e-05	4e-05	4e-05	4e-05	4e-05	4e-05	4e-05	4e-05	4e-05
04Union_H								0.07775	0.00011	4e-05	4e-05	4e-05	4e-05	4e-05	4e-05	4e-05	4e-05	4e-05	4e-05	4e-05	4e-05	4e-05	4e-05	4e-05	4e-05	4e-05	4e-05	4e-05	4e-05	4e-05	4e-05	4e-05	4e-05	4e-05	4e-05	4e-05	4e-05	4e-05	4e-05	4e-05	4e-05	4e-05	4e-05	4e-05	4e-05	4e-05	4e-05	4e-05	4e-05
08Union_W									0.00743	4e-05	4e-05	4e-05	4e-05	4e-05	4e-05	4e-05	4e-05	4e-05	4e-05	4e-05	4e-05	4e-05	4e-05	4e-05	4e-05	4e-05	4e-05	4e-05	4e-05	4e-05	4e-05	4e-05	4e-05	4e-05	4e-05	4e-05	4e-05	4e-05	4e-05	4e-05	4e-05	4e-05	4e-05	4e-05	4e-05	4e-05	4e-05	4e-05	4e-05
85Lilli_O										0.27651	0.00023	4e-05	4e-05	4e-05	4e-05	0.00011	4e-05	0.00434	4e-05	0.00011	0.00162	4e-05	4e-05	0.00023	4e-05	4e-05	0.00264	4e-05	4e-05	0.09031	4e-05	0.00075	4e-05	4e-05	4e-05	0.0072	4e-05	4e-05	4e-05	4e-05	4e-05	4e-05	4e-05	4e-05	4e-05	4e-05	4e-05	4e-05	4e-05
92Lilli_O											0.00147	4e-05	4e-05	4e-05	4e-05	0.00388	4e-05	0.00015	4e-05	0.00053	0.00011	4e-05	4e-05	4e-05	4e-05	4e-05	4e-05	4e-05	4e-05	0.00026	4e-05	0.0003	4e-05	4e-05	4e-05	8e-05	4e-05	4e-05	4e-05	4e-05	4e-05	4e-05	4e-05	4e-05	4e-05	4e-05	4e-05	4e-05	4e-05
97_99Lilli_W												4e-05	0.03262	4e-05	4e-05	4e-05	4e-05	4e-05	4e-05	0.01433	4e-05	4e-05	4e-05	4e-05	4e-05	4e-05	4e-05	4e-05	4e-05	4e-05	4e-05	4e-05	4e-05	4e-05	4e-05	4e-05	4e-05	4e-05	4e-05	4e-05	4e-05	4e-05	4e-05	4e-05	4e-05	4e-05	4e-05	4e-05	4e-05
00_01Lilli_W													0.91305	4e-05	4e-05	4e-05	4e-05	4e-05	0.0003	0.00136	0.00023	8e-05	4e-05	0.00015	4e-05	4e-05	0.00879	4e-05	0.0003	0.00023	4e-05	0.00026	4e-05	0.00011	8e-05	0.01033	4e-05	4e-05	4e-05	4e-05	4e-05	4e-05	4e-05	4e-05	4e-05	4e-05	4e-05	4e-05	4e-05
00_01Lilli_H														4e-05	4e-05	0.00072	4e-05	0.00041	0.00011	0.01829	0.00162	0.00158	8e-05	0.00011	8e-05	4e-05	0.00977	8e-05	4e-05	4e-05	4e-05	0.00053	0.00053	4e-05	0.0003	0.09046	4e-05	4e-05	4e-05	4e-05	4e-05	4e-05	4e-05	4e-05	4e-05	4e-05	4e-05	4e-05	4e-05
02Lilli_H															4e-05	0.00445	4e-05	4e-05	4e-05	4e-05	4e-05	4e-05	4e-05	4e-05	4e-05	4e-05	4e-05	4e-05	4e-05	4e-05	4e-05	4e-05	4e-05	4e-05	4e-05	4e-05	4e-05	4e-05	4e-05	4e-05	4e-05	4e-05	4e-05	4e-05	4e-05	4e-05	4e-05	4e-05	4e-05
03_04Lilli_H																4e-05	4e-05	0.00038	4e-05	4e-05	4e-05	4e-05	4e-05	4e-05	4e-05	4e-05	4e-05	4e-05	4e-05	4e-05	4e-05	4e-05	4e-05	4e-05	4e-05	0.00049	4e-05	4e-05	4e-05	4e-05	4e-05	4e-05	4e-05	4e-05	4e-05	4e-05	4e-05	4e-05	4e-05
05_06Lilli_W																	0.44876	0.02651	0.24495	0.41961	0.0359	8e-05	8e-05	0.00038	0.00015	0.00166	0.03363	8e-05	0.00535	0.01452	0.00083	0.00068	0.0052	0.05287	4e-05	0.01746	4e-05	4e-05	4e-05	4e-05	4e-05	4e-05	4e-05	4e-05	4e-05	4e-05	4e-05	4e-05	4e-05
05Lilli_H																		4e-05	0.01127	0.70701	0.00264	4e-05	4e-05	0.00015	4e-05	4e-05	8e-05	4e-05	4e-05	4e-05	4e-05	4e-05	4e-05	8e-05	4e-05	0.0003	4e-05	4e-05	4e-05	4e-05	4e-05	4e-05	4e-05	4e-05	4e-05	4e-05	4e-05	4e-05	4e-05
06Lilli_H																			0.00094	0.17922	0.40965	0.00034	0.00023	0.01203	0.0115	0.01139	0.09204	0.00581	0.0115	0.02123	4e-05	0.00901	0.01207	0.00294	0.00026	0.19336	4e-05	4e-05	4e-05	4e-05	4e-05	4e-05	4e-05	4e-05	4e-05	4e-05	4e-05	4e-05	4e-05
08Lilli_H																				0.36991	0.00162	4e-05	4e-05	0.00011	4e-05	4e-05	0.00038	4e-05	4e-05	0.0003	4e-05	4e-05	4e-05	4e-05	4e-05	0.00094	4e-05	4e-05	4e-05	4e-05	4e-05	4e-05	4e-05	4e-05	4e-05	4e-05	4e-05	4e-05	4e-05
09Lilli_H																					0.20524	4e-05	4e-05	0.00275	0.00011	8e-05	0.03556	0.0003	8e-05	0.01252	0.00057	0.00388	8e-05	0.00769	0.00011	0.01855	4e-05	4e-05	4e-05	4e-05	4e-05	4e-05	4e-05	4e-05	4e-05	4e-05	4e-05	4e-05	4e-05
99Hamma_O																						0.02624	0.6796	0.77236	0.20969	0.42063	0.45577	0.22002	0.38529	0.97952	0.12707	0.45958	0.09465	0.07334	0.02349	0.59423	4e-05	4e-05	4e-05	4e-05	4e-05	4e-05	4e-05	4e-05	4e-05	4e-05	4e-05	4e-05	4e-05
01Hamma_W																							4e-05	0.0006	0.00905	0.0006	0.33465	0.00053	0.11689	0.01467	0.00826	0.00905	0.06448	0.00041	0.11233	0.07896	4e-05	4e-05	4e-05	4e-05	4e-05	4e-05	4e-05	4e-05	4e-05	4e-05	4e-05	4e-05	4e-05
03Hamma_W																								0.30897	0.03292	0.09713	0.02557	0.38624	0.03145	0.01422	0.00034	0.00905	0.05958	0.00019	0.03307	0.04649	4e-05	4e-05	4e-05	4e-05	4e-05	4e-05	4e-05	4e-05	4e-05	4e-05	4e-05	4e-05	4e-05
01_03Hamma_H																									0.18254	0.10758	0.01259	0.14472	0.02998	0.04578	0.00102	0.03552	0.00068	0.01614	0.00437	0.14872	4e-05	4e-05	4e-05	4e-05	4e-05	4e-05	4e-05	4e-05	4e-05	4e-05	4e-05	4e-05	4e-05
08Hamma_W																										0.01361	0.04902	0.48533	0.26686	0.00551	0.01983	0.00151	0.03424	0.00988	0.11738	0.73413	4e-05	4e-05	4e-05	4e-05	4e-05	4e-05	4e-05	4e-05	4e-05	4e-05	4e-05	4e-05	4e-05
92Dose_O																											0.49559	0.20294	0.13982	0.20811	0.44853	0.3667	0.20151	0.01497	0.00181	0.08763	4e-05	4e-05	4e-05	4e-05	4e-05	4e-05	4e-05	4e-05	4e-05	4e-05	4e-05	4e-05	4e-05
00Dose_W																												0.02813	0.34974	0.00701	0.10769	0.84638	0.00464	0.00407	0.01339	0.41527	4e-05	4e-05	4e-05	4e-05	4e-05	4e-05	4e-05	4e-05	4e-05	4e-05	4e-05	4e-05	4e-05
03Dose_W																													0.76667	0.07153	0.00106	0.00513	0.01286	0.00901	0.00317	0.3537	4e-05	4e-05	4e-05	4e-05	4e-05	4e-05	4e-05	4e-05	4e-05	4e-05	4e-05	4e-05	4e-05
09Dose_W																														0.046	0.00652	0.07734	0.06682	0.30019	0.20513	0.51007	4e-05	4e-05	4e-05	4e-05	4e-05	4e-05	4e-05	4e-05	4e-05	4e-05	4e-05	4e-05	4e-05
86Duck_O																															0.00577	0.05283	4e-05	0.06335	4e-05	0.01067	4e-05	4e-05	4e-05	4e-05	4e-05	4e-05	4e-05	4e-05	4e-05	4e-05	4e-05	4e-05	4e-05
92Duck_O																																0.11327	0.0213	0.00068	4e-05	0.11821	4e-05	4e-05	4e-05	4e-05	4e-05	4e-05	4e-05	4e-05	4e-05	4e-05	4e-05	4e-05	4e-05
00Duck_W																																	0.10758	0.01467	0.00015	0.08937	4e-05	4e-05	4e-05	4e-05	4e-05	4e-05	4e-05	4e-05	4e-05	4e-05	4e-05	4e-05	4e-05
03Duck_W																																		0.00026	0.03605	0.4382	4e-05	4e-05	4e-05	4e-05	4e-05	4e-05	4e-05	4e-05	4e-05	4e-05	4e-05	4e-05	4e-05
09Duck_W																																			0.01014	0.08771	4e-05	4e-05	4e-05	4e-05	4e-05	4e-05	4e-05	4e-05	4e-05	4e-05	4e-05	4e-05	4e-05
92Quil_O																																				0.27636	4e-05	4e-05	4e-05	4e-05	4e-05	4e-05	4e-05	4e-05	4e-05	4e-05	4e-05	4e-05	4e-05
08_09Quil_W																																					4e-05	4e-05	4e-05	4e-05	4e-05	4e-05	4e-05	4e-05	4e-05	4e-05	4e-05	4e-05	4e-05
86Salmon_O																																						0.47338	0.27195	0.18367	0.72805	0.54574	0.72481	0.87523	4e-05	0.00057	4e-05	4e-05	4e-05
00Salmon_W																																							0.97146	0.91829	0.62787	0.83318	0.99683	0.46859	4e-05	0.00072	4e-05	0.00038	4e-05
00Salmon_H																																								0.25008	0.79706	0.17926	0.88077	0.02866	4e-05	4e-05	4e-05	4e-05	4e-05
03_05Salmon_W																																									0.15897	0.16214	0.74574	0.39879	4e-05	0.00041	4e-05	4e-05	4e-05
03Salmon_H																																										0.03081	0.09242	0.01384	4e-05	4e-05	4e-05	4e-05	4e-05
04_05Salmon_H																																											0.34913	0.06501	4e-05	4e-05	4e-05	4e-05	4e-05
08Salmon_W																																												0.57964	4e-05	0.0003	4e-05	4e-05	4e-05
09Salmon_W																																													4e-05	0.00019	4e-05	4e-05	4e-05
86JCL_O																																														0.01467	4e-05	4e-05	4e-05
98_99JCL_O																																															0.01998	0.38703	0.94265
00JCL_O																																																0.09811	0.38729
01JCL_W																																																	0.00023
03_04JCL_H
08_09JCL_W
08JCL_H
09JCL_H
	P-values obtained after : 26520 permutations
	Indicative adjusted nominal level (5%) for multiple comparisons is : 0.000038
	78BigB_O	79BigB_O	04BigB_H	00Union_O	03Union_W	03Union_H	04Union_H	08Union_W	85Lilli_O	92Lilli_O	97_99Lilli_W	00_01Lilli_W	00_01Lilli_H	02Lilli_H	03_04Lilli_H	05_06Lilli_W	05Lilli_H	06Lilli_H	08Lilli_H	09Lilli_H	99Hamma_O	01Hamma_W	03Hamma_W	01_03Hamma_H	08Hamma_W	92Dose_O	00Dose_W	03Dose_W	09Dose_W	86Duck_O	92Duck_O	00Duck_W	03Duck_W	09Duck_W	92Quil_O	08_09Quil_W	86Salmon_O	00Salmon_W	00Salmon_H	03_05Salmon_W	03Salmon_H	04_05Salmon_H	08Salmon_W	09Salmon_W	86JCL_O	98_99JCL_O	00JCL_O	01JCL_W	03_04JCL_H
78BigB_O		NS	*	*	*	*	NS	NS	NS	NS	*	NS	*	*	*	*	*	NS	*	NS	NS	*	*	NS	*	*	*	*	*	NS	*	NS	*	NS	*	NS	*	*	*	*	*	*	*	*	*	*	*	*	*
79BigB_O			*	*	*	*	*	*	NS	NS	*	*	*	*	*	*	*	*	*	*	*	*	*	*	*	*	*	*	*	*	*	NS	*	*	*	*	*	*	*	*	*	*	*	*	*	*	*	*	*
04BigB_H				*	*	*	*	*	*	*	*	*	*	*	*	*	*	*	*	*	NS	*	*	NS	*	*	NS	NS	NS	*	*	*	*	NS	NS	NS	*	*	*	*	*	*	*	*	*	*	*	*	*
00Union_O					NS	NS	NS	NS	*	*	*	*	*	*	*	*	*	*	*	*	*	*	*	*	*	*	*	*	*	*	*	*	*	*	*	*	*	*	*	*	*	*	*	*	*	*	*	*	*
03Union_W						NS	NS	NS	*	NS	*	*	*	*	*	*	*	*	*	*	*	*	*	*	*	*	*	*	*	*	*	*	*	*	*	*	*	*	*	*	*	*	*	*	*	*	*	*	*
03Union_H							NS	NS	*	*	*	*	*	*	*	*	*	*	*	*	*	*	*	*	*	*	*	*	*	*	*	*	*	*	*	*	*	*	*	*	*	*	*	*	*	*	*	*	*
04Union_H								NS	NS	*	*	*	*	*	*	*	*	*	*	*	*	*	*	*	*	*	*	*	*	*	*	*	*	*	*	*	*	*	*	*	*	*	*	*	*	*	*	*	*
08Union_W									NS	*	*	*	*	*	*	*	*	*	*	*	*	*	*	*	*	*	*	*	*	*	*	*	*	*	*	*	*	*	*	*	*	*	*	*	*	*	*	*	*
85Lilli_O										NS	NS	*	*	*	*	NS	*	NS	*	NS	NS	*	*	NS	*	*	NS	*	*	NS	*	NS	*	*	*	NS	*	*	*	*	*	*	*	*	*	*	*	*	*
92Lilli_O											NS	*	*	*	*	NS	*	NS	*	NS	NS	*	*	*	*	*	*	*	*	NS	*	NS	*	*	*	NS	*	*	*	*	*	*	*	*	*	*	*	*	*
97_99Lilli_W												*	NS	*	*	*	*	*	*	NS	*	*	*	*	*	*	*	*	*	*	*	*	*	*	*	*	*	*	*	*	*	*	*	*	*	*	*	*	*
00_01Lilli_W													NS	*	*	*	*	*	NS	NS	NS	NS	*	NS	*	*	NS	*	NS	NS	*	NS	*	NS	NS	NS	*	*	*	*	*	*	*	*	*	*	*	*	*
00_01Lilli_H														*	*	NS	*	NS	NS	NS	NS	NS	NS	NS	NS	*	NS	NS	*	*	*	NS	NS	*	NS	NS	*	*	*	*	*	*	*	*	*	*	*	*	*
02Lilli_H															*	NS	*	*	*	*	*	*	*	*	*	*	*	*	*	*	*	*	*	*	*	*	*	*	*	*	*	*	*	*	*	*	*	*	*
03_04Lilli_H																*	*	NS	*	*	*	*	*	*	*	*	*	*	*	*	*	*	*	*	*	NS	*	*	*	*	*	*	*	*	*	*	*	*	*
05_06Lilli_W																	NS	NS	NS	NS	NS	NS	NS	NS	NS	NS	NS	NS	NS	NS	NS	NS	NS	NS	*	NS	*	*	*	*	*	*	*	*	*	*	*	*	*
05Lilli_H																		*	NS	NS	NS	*	*	NS	*	*	NS	*	*	*	*	*	*	NS	*	NS	*	*	*	*	*	*	*	*	*	*	*	*	*
06Lilli_H																			NS	NS	NS	NS	NS	NS	NS	NS	NS	NS	NS	NS	*	NS	NS	NS	NS	NS	*	*	*	*	*	*	*	*	*	*	*	*	*
08Lilli_H																				NS	NS	*	*	NS	*	*	NS	*	*	NS	*	*	*	*	*	NS	*	*	*	*	*	*	*	*	*	*	*	*	*
09Lilli_H																					NS	*	*	NS	NS	NS	NS	NS	NS	NS	NS	NS	NS	NS	NS	NS	*	*	*	*	*	*	*	*	*	*	*	*	*
99Hamma_O																						NS	NS	NS	NS	NS	NS	NS	NS	NS	NS	NS	NS	NS	NS	NS	*	*	*	*	*	*	*	*	*	*	*	*	*
01Hamma_W																							*	NS	NS	NS	NS	NS	NS	NS	NS	NS	NS	NS	NS	NS	*	*	*	*	*	*	*	*	*	*	*	*	*
03Hamma_W																								NS	NS	NS	NS	NS	NS	NS	NS	NS	NS	NS	NS	NS	*	*	*	*	*	*	*	*	*	*	*	*	*
01_03Hamma_H																									NS	NS	NS	NS	NS	NS	NS	NS	NS	NS	NS	NS	*	*	*	*	*	*	*	*	*	*	*	*	*
08Hamma_W																										NS	NS	NS	NS	NS	NS	NS	NS	NS	NS	NS	*	*	*	*	*	*	*	*	*	*	*	*	*
92Dose_O																											NS	NS	NS	NS	NS	NS	NS	NS	NS	NS	*	*	*	*	*	*	*	*	*	*	*	*	*
00Dose_W																												NS	NS	NS	NS	NS	NS	NS	NS	NS	*	*	*	*	*	*	*	*	*	*	*	*	*
03Dose_W																													NS	NS	NS	NS	NS	NS	NS	NS	*	*	*	*	*	*	*	*	*	*	*	*	*
09Dose_W																														NS	NS	NS	NS	NS	NS	NS	*	*	*	*	*	*	*	*	*	*	*	*	*
86Duck_O																															NS	NS	*	NS	*	NS	*	*	*	*	*	*	*	*	*	*	*	*	*
92Duck_O																																NS	NS	NS	*	NS	*	*	*	*	*	*	*	*	*	*	*	*	*
00Duck_W																																	NS	NS	NS	NS	*	*	*	*	*	*	*	*	*	*	*	*	*
03Duck_W																																		NS	NS	NS	*	*	*	*	*	*	*	*	*	*	*	*	*
09Duck_W																																			NS	NS	*	*	*	*	*	*	*	*	*	*	*	*	*
92Quil_O																																				NS	*	*	*	*	*	*	*	*	*	*	*	*	*
08_09Quil_W																																					*	*	*	*	*	*	*	*	*	*	*	*	*
86Salmon_O																																						NS	NS	NS	NS	NS	NS	NS	*	NS	*	*	*
00Salmon_W																																							NS	NS	NS	NS	NS	NS	*	NS	*	NS	*
00Salmon_H																																								NS	NS	NS	NS	NS	*	*	*	*	*
03_05Salmon_W																																									NS	NS	NS	NS	*	NS	*	*	*
03Salmon_H																																										NS	NS	NS	*	*	*	*	*
04_05Salmon_H																																											NS	NS	*	*	*	*	*
08Salmon_W																																												NS	*	NS	*	*	*
09Salmon_W																																													*	NS	*	*	*
86JCL_O																																														NS	*	*	*
98_99JCL_O																																															NS	NS	NS
00JCL_O																																																NS	NS
01JCL_W																																																	NS
03_04JCL_H
08_09JCL_W
08JCL_H
[truncated: 3 more columns]

## Sheet: PairwiseFST Table VII
	Calcul des Fst par paires de populations le : 12/17/2012 4:33:33 PM
	Fichier traité : F:\Data\Mo\2012HCCHum\2012HCCHum
	Nombre de permutations : 1000
	Nombre de locus : 16
	Calculation of FST according to Weir et Cockerham in lower matrix, upper matrix has number of permuted values (out of 1000) that were larger than actual value
	78BigBeef_O	79BigBeef_O	04BigBeef_H	00Union_O	03Union_W	03Union_H	04Union_H	08Union_W	85Lilli_O	92Lilli_O	97_99Lilli_W	00_01Lilli_W	00_01Lilli_H	02Lilli_H	03_04Lilli_H	05_06Lilli_W	05Lilli_H	06Lilli_H	08Lilli_H	09Lilli_H	99Hamma_O	01Hamma_W	03Hamma_W	01_03Hamma_H	08Hamma_W	92Dose_O	00Dose_W	03Dose_W	09Dose_W	86Duck_O	92Duck_O	00Duck_W	03Duck_W	09Duck_W	92Quil_O	08_09Quil_W	86Salmon_O	00Salmon_W	00Salmon_H	03_05Salmon_W	03Salmon_H	04_05Salmon_H	08Salmon_W	09Salmon_W	86JCL_O	98_99JCL_O	00JCL_O	01JCL_W	03_04JCL_H
78BigBeef_O		15.9	0	0	0	0	0	0	1.9	0.4	0	0	0	0	0	0	0	0	0	0.1	0	0	0	0	0	0	0	0	0	0	0	0	0	0	0	0	0	0	0	0	0	0	0	0	0	0	0	0	0
79BigBeef_O	0.00219		0	0	0	0.1	0	0	30.2	15.9	0	3.9	9.7	0	0	0	0	2.7	0	0	2.8	0	0	0	0	0	0	0.2	0	0.3	0	0	0	0	0	0.2	0	0	0	0	0	0	0	0	0	0	0	0	0
04BigBeef_H	0.02137	0.01547		0	0	0	0	0	0	0	0	0	0	0	0	0	0	0.2	0	0	0	0	0	0.4	0.3	0	0.1	0.7	3.6	0.6	0.5	0.4	0.2	1.3	0.8	1.8	0	0	0	0	0	0	0	0	0	0	0	0	0
00Union_O	0.01344	0.0125	0.02604		4.3	72.2	25.6	2.3	0	0	0	0	0	0	0	0	0	0	0	0	0	0	0	0	0	0	0	0	0	0	0	0	0	0	0	0	0	0	0	0	0	0	0	0	0	0	0	0	0
03Union_W	0.01497	0.0135	0.02193	0.00401		0.3	0.8	1.4	0.4	0.5	0	0	0	0	0	0	0	0	0	1.1	0	0	0	0	0	0	0	0	0	0	0	0	0	0	0	0	0	0	0	0	0	0	0	0	0	0	0	0	0
03Union_H	0.01797	0.01373	0.02191	-0.00154	0.01025		1.2	0	0	0	0	0	0	0	0	0	0	0	0	0	0	0	0	0	0	0	0	0	0	0	0	0	0	0	0	0	0	0	0	0	0	0	0	0	0	0	0	0	0
04Union_H	0.01192	0.01288	0.02089	0.00126	0.00727	0.0077		28.9	0.2	0	0	0	0	0	0	0	0	0	0	0.1	0	0	0	0	0	0	0	0	0	0	0	0	0	0	0	0	0	0	0	0	0	0	0	0	0	0	0	0	0
08Union_W	0.00931	0.01044	0.01983	0.00403	0.00554	0.00949	0.00091		5.4	0.4	0	0	0	0	0	0	0	0	0	0.2	0	0	0	0	0	0	0	0	0	0	0	0	0	0	0	0	0	0	0	0	0	0	0	0	0	0	0	0	0
85Lilli_O	0.00609	0.0012	0.0195	0.01305	0.01018	0.0193	0.01044	0.00454		30.4	1.2	1.6	0.3	0	0	0.1	0	5.6	1	0.7	0.3	0	0	0.2	0	0.1	0.1	0.2	0	6.8	0	0.1	0	0	0	0	0	0	0	0	0	0	0	0	0	0	0	0	0
92Lilli_O	0.00543	0.00215	0.0141	0.0119	0.00759	0.01523	0.00916	0.00536	0.00125		1.3	2.4	0.6	0	0	1	0	6.7	0	2.2	0.3	0	0	0.3	0	0	0	0.1	0	1.2	0	0	0	0	0	0.1	0	0	0	0	0	0	0	0	0	0	0	0	0
97_99Lilli_W	0.01428	0.01189	0.02278	0.02232	0.01499	0.02573	0.02033	0.01366	0.00987	0.00612		7.5	17.6	0.3	0	0	0	0.4	0	0.8	0	0	0	0	0	0	0	0	0	0	0	0	0	0	0	0	0	0	0	0	0	0	0	0	0	0	0	0	0
00_01Lilli_W	0.01115	0.00519	0.0117	0.01341	0.01524	0.01621	0.01275	0.01144	0.00771	0.00443	0.0045		93.9	0	1.2	0.2	0	34.6	0.4	3.9	2.2	0.4	0	1.9	0	0.4	0.3	2.9	0.3	3.1	0	0.1	0	0.6	0.7	0.7	0	0	0	0	0	0	0	0	0	0	0	0	0
00_01Lilli_H	0.01276	0.00372	0.01493	0.01816	0.01881	0.01841	0.01704	0.01564	0.01417	0.00774	0.0029	-0.00439		0	0.3	0.6	0.3	10.1	0	0.7	1	0.1	0	0.2	0	0	0.3	0.2	0	0.1	0	0	0	0.8	0.1	0.6	0	0	0	0	0	0	0	0	0	0	0	0	0
02Lilli_H	0.03618	0.03679	0.04906	0.04283	0.03375	0.0527	0.037	0.0262	0.02751	0.02281	0.01635	0.0295	0.02907		0	7	0	0	0.2	0.4	0	0	0	0	0	0	0	0	0	0	0	0	0	0	0	0	0	0	0	0	0	0	0	0	0	0	0	0	0
03_04Lilli_H	0.0222	0.01667	0.01316	0.02263	0.02301	0.02795	0.01945	0.01623	0.01833	0.0125	0.0167	0.00814	0.01181	0.03395		0	0	2.5	0	3.6	0.6	0	0.1	0.3	0	0	0	0	0	0	0	0	0	0	0	0.3	0	0	0	0	0	0	0	0	0	0	0	0	0
05_06Lilli_W	0.01896	0.01325	0.0158	0.02552	0.01578	0.02995	0.01923	0.01078	0.0105	0.00636	0.01309	0.01153	0.01041	0.00623	0.01312		12.3	5.9	32.9	31.7	8.4	0.4	0	0	0	0	0	0	0.3	4.8	0.5	0.1	0.3	0.8	0.1	0.5	0	0	0	0	0	0	0	0	0	0	0	0	0
05Lilli_H	0.01689	0.0116	0.01333	0.0181	0.01655	0.01872	0.01616	0.01163	0.01524	0.00859	0.01535	0.0092	0.00675	0.02306	0.00908	0.00249		1.8	5.2	83.7	15.6	0	0	0.4	0	0	0	0	0.1	0.3	0.1	0	0	0.4	0	0	0	0	0	0	0	0	0	0	0	0	0	0	0
06Lilli_H	0.00942	0.00399	0.00757	0.01233	0.01025	0.0145	0.01129	0.00863	0.0043	0.00258	0.00696	0.00047	0.00307	0.02475	0.0042	0.00388	0.00339		0.5	40.2	36.6	6.8	0.7	4.5	11.7	3.6	0.6	18.8	0.3	21.3	1.1	7.1	0.1	1.8	4.1	16.4	0	0	0	0	0	0	0	0	0	0	0	0	0
08Lilli_H	0.01857	0.01287	0.01742	0.02466	0.01549	0.0293	0.02	0.01301	0.00845	0.00923	0.01152	0.00759	0.01237	0.01345	0.01519	0.00093	0.00371	0.00551		64.5	1.2	0.1	0	0.1	0	0	0	0	0	0.2	0	0	0	0	0	0	0	0	0	0	0	0	0	0	0	0	0	0	0
09Lilli_H	0.01235	0.01252	0.01078	0.01485	0.00737	0.01926	0.01379	0.0084	0.0101	0.00562	0.00875	0.00566	0.00916	0.01684	0.006	0.00117	-0.00227	0.00043	-0.00123		22.9	7.5	0.3	7.1	1.2	0.1	0.1	0.7	2.6	26.2	5.4	2.2	0.4	23.1	1.4	4.9	0	0	0	0	0	0	0	0	0	0	0	0	0
99Hamma_O	0.01429	0.00574	0.00936	0.01723	0.01556	0.02283	0.0144	0.01089	0.00833	0.00694	0.0172	0.00608	0.00842	0.02852	0.00779	0.00377	0.00198	0.00049	0.0057	0.00191		12.8	22.1	49.3	8.4	5.8	12.8	11.4	34.2	85.6	19.2	32.3	1.6	7.8	4.8	41.3	0	0	0	0	0	0	0	0	0	0	0	0	0
01Hamma_W	0.01895	0.01218	0.00729	0.02151	0.0141	0.02201	0.02046	0.01487	0.01134	0.00979	0.01692	0.00777	0.01035	0.03337	0.01008	0.0073	0.00683	0.00248	0.00716	0.00348	0.00235		0.6	2.7	23.4	0.5	2.3	7.2	22.7	16.1	23.2	3.4	21.6	0.9	17.4	45.8	0	0	0	0	0	0	0	0	0	0	0	0	0
03Hamma_W	0.02156	0.01115	0.00882	0.02174	0.01877	0.02245	0.02241	0.02101	0.01522	0.01343	0.02501	0.01054	0.01347	0.04569	0.01409	0.01351	0.01184	0.00489	0.01555	0.00895	0.00167	0.00508		18.7	56.3	28.9	3.9	44.9	20.5	8	3.1	48.2	15.7	0.7	4.6	8.3	0	0	0	0	0	0	0	0	0	0	0	0	0
01_03Hamma_H	0.01859	0.0133	0.00755	0.02159	0.01836	0.02126	0.01883	0.01539	0.01146	0.00871	0.02087	0.00691	0.01287	0.04135	0.01265	0.01302	0.00768	0.0041	0.0105	0.00463	-0.00021	0.00511	0.00217		16.9	12	6.7	4.2	7.2	1.6	3.8	4	0	5.7	5.5	10.4	0	0	0	0	0	0	0	0	0	0	0	0	0
08Hamma_W	0.01999	0.01067	0.00612	0.02262	0.01937	0.02039	0.02381	0.01729	0.01296	0.01155	0.02176	0.00987	0.0121	0.04211	0.01429	0.00945	0.0099	0.00224	0.01234	0.00569	0.00337	0.00116	-0.0004	0.00243		47.4	10.7	58	43.3	14.2	37.9	42.3	19.7	6.2	39.3	83.7	0	0	0	0	0	0	0	0	0	0	0	0	0
92Dose_O	0.01773	0.00841	0.00745	0.0195	0.0183	0.01685	0.01903	0.01383	0.01089	0.0091	0.02208	0.00805	0.01153	0.04153	0.01416	0.01076	0.00917	0.00311	0.01221	0.00834	0.00353	0.00496	0.00084	0.00276	0		16.9	31.1	3.2	20.8	58.8	78.1	3.2	4.9	0.7	14.2	0	0	0	0	0	0	0	0	0	0	0	0	0
00Dose_W	0.02008	0.00917	0.00766	0.02093	0.01994	0.01841	0.01801	0.015	0.01189	0.00985	0.02393	0.0083	0.0097	0.04262	0.01396	0.01096	0.00924	0.00457	0.0135	0.00916	0.0025	0.00365	0.00384	0.00398	0.00222	0.00154		19.3	47.5	0.6	19.8	44.9	1.6	0.4	2.1	44.2	0	0	0	0	0	0	0	0	0	0	0	0	0
03Dose_W	0.01502	0.00667	0.00525	0.01954	0.01675	0.01818	0.01912	0.01375	0.01002	0.00763	0.01723	0.005	0.00904	0.04041	0.0128	0.01125	0.01152	0.00144	0.01257	0.00768	0.00253	0.00228	0.00011	0.00462	-0.00051	0.00075	0.0015		41.9	51.7	5.2	33.9	3.1	8.6	15.4	37.6	0	0	0	0	0	0	0	0	0	0	0	0	0
09Dose_W	0.02243	0.01114	0.00432	0.02063	0.01606	0.01793	0.01914	0.01645	0.0161	0.01103	0.02428	0.00904	0.01075	0.04196	0.01201	0.00863	0.00693	0.00571	0.01147	0.00593	0.00071	0.00142	0.00171	0.00404	0.0001	0.00375	-3e-05	0.00033		10.8	6.1	11.8	8.5	39.6	13.3	60.8	0	0	0	0	0	0	0	0	0	0	0	0	0
86Duck_O	0.01083	0.00575	0.00537	0.01377	0.00927	0.01691	0.01102	0.00775	0.00419	0.00425	0.01263	0.00452	0.0095	0.03003	0.01	0.00396	0.00498	0.00108	0.00568	0.00116	-0.00203	0.00139	0.00238	0.0052	0.00178	0.00107	0.00408	-0.00025	0.00234		22.5	25.7	6	11.4	3.5	9.1	0	0	0	0	0	0	0	0	0	0	0	0	0
92Duck_O	0.01856	0.01054	0.00605	0.02118	0.01671	0.02045	0.01946	0.01291	0.01144	0.00676	0.02049	0.01099	0.01407	0.0363	0.01328	0.00743	0.00688	0.0044	0.00981	0.00382	0.00179	0.00101	0.00396	0.00436	0.00039	-0.00055	0.00134	0.00311	0.00353	0.00091		65.3	3.3	1	0.7	17.8	0	0	0	0	0	0	0	0	0	0	0	0	0
00Duck_W	0.01861	0.01036	0.00667	0.02022	0.01697	0.01755	0.01954	0.01527	0.01207	0.00828	0.02227	0.00925	0.01344	0.04023	0.01376	0.00941	0.00923	0.003	0.01336	0.00573	0.00093	0.00376	-0.00012	0.00494	0.00021	-0.00131	6e-05	0.00058	0.00258	0.0011	-0.00091		12.8	7.4	5.2	45.4	0	0	0	0	0	0	0	0	0	0	0	0	0
03Duck_W	0.02514	0.01413	0.00768	0.02761	0.01797	0.02606	0.02493	0.02062	0.01629	0.01416	0.02387	0.01421	0.01353	0.03863	0.01724	0.00749	0.01059	0.00709	0.01331	0.0081	0.00463	0.00107	0.00178	0.01042	0.00147	0.00334	0.00482	0.00388	0.00295	0.00258	0.00353	0.00215		3	1.3	27.5	0	0	0	0	0	0	0	0	0	0	0	0	0
09Duck_W	0.01538	0.01222	0.00496	0.02011	0.01357	0.01908	0.01747	0.01331	0.01626	0.01198	0.02015	0.00833	0.00985	0.03558	0.01449	0.00813	0.00634	0.00439	0.01088	0.00181	0.00349	0.00521	0.00572	0.00406	0.00302	0.00353	0.0069	0.00307	0.0004	0.00238	0.00528	0.00316	0.00427		27.5	16.4	0	0	0	0	0	0	0	0	0	0	0	0	0
92Quil_O	0.01679	0.01013	0.00441	0.0214	0.01522	0.02065	0.01976	0.01572	0.01322	0.00809	0.01787	0.00637	0.01032	0.04147	0.01327	0.0119	0.00955	0.00298	0.01233	0.00521	0.00383	0.00138	0.00298	0.00417	0.00033	0.0039	0.00376	0.00168	0.00184	0.00274	0.0048	0.00314	0.00387	0.00098		65.7	0	0	0	0	0	0	0	0	0	0	0	0	0
08_09Quil_W	0.01776	0.00827	0.00464	0.02188	0.01803	0.02114	0.01986	0.01537	0.01256	0.00745	0.01788	0.00761	0.00768	0.03982	0.00833	0.00772	0.00644	0.00171	0.01073	0.00456	0.00025	5e-05	0.00271	0.00335	-0.0017	0.0017	7e-05	0.00041	-0.00073	0.00212	0.00145	4e-05	0.00098	0.00205	-0.0009		0	0	0	0	0	0	0	0	0	0	0	0	0
86Salmon_O	0.03148	0.02964	0.03257	0.04253	0.03187	0.0372	0.03923	0.03529	0.03445	0.02483	0.03685	0.03062	0.03265	0.05879	0.03742	0.02656	0.02968	0.02688	0.03584	0.02718	0.02731	0.02863	0.02598	0.0318	0.02637	0.02545	0.03057	0.02577	0.02642	0.02065	0.02374	0.02229	0.02568	0.02102	0.02616	0.02488		21.4	0.1	4.4	3.9	0.3	10.9	25.8	0	0	0	0	0
00Salmon_W	0.02656	0.0225	0.02792	0.03369	0.02972	0.03114	0.03321	0.02934	0.02653	0.0241	0.03456	0.02889	0.02822	0.05558	0.032	0.02449	0.02482	0.02036	0.03323	0.02271	0.02119	0.02531	0.02273	0.02711	0.02186	0.02351	0.0256	0.02082	0.02154	0.01785	0.02048	0.01855	0.02405	0.02008	0.0245	0.02219	0.00249		33.9	85.9	23.2	23.9	83.7	29.2	0	0	0	0	0
00Salmon_H	0.03658	0.0331	0.03408	0.04933	0.04365	0.04831	0.04494	0.03972	0.03555	0.03308	0.04611	0.0369	0.0409	0.0659	0.04163	0.03278	0.03723	0.03323	0.04068	0.03292	0.02655	0.03372	0.0308	0.03552	0.03012	0.03295	0.03154	0.02602	0.02747	0.02267	0.0289	0.02499	0.03128	0.02976	0.03108	0.02958	0.009	0.0012		11.6	31.9	6.4	33	0.1	0	0	0	0	0
03_05Salmon_W	0.02649	0.02141	0.02494	0.03315	0.02769	0.03063	0.03153	0.02561	0.02401	0.02095	0.03103	0.02332	0.02562	0.04873	0.02759	0.0202	0.02159	0.02061	0.02657	0.01776	0.01822	0.01931	0.02121	0.02308	0.01992	0.01874	0.02271	0.01831	0.01657	0.01339	0.01578	0.01604	0.01849	0.01683	0.02132	0.01967	0.00472	-0.00314	0.00342		12.2	3.8	91.7	15.5	0	0	0	0	0
03Salmon_H	0.03681	0.03065	0.03102	0.04649	0.04087	0.04475	0.04272	0.03981	0.03856	0.03053	0.04019	0.03139	0.03033	0.06496	0.0338	0.03088	0.03102	0.03015	0.04072	0.02817	0.02793	0.03085	0.02941	0.03619	0.02926	0.03061	0.02939	0.02517	0.02662	0.02146	0.02577	0.0253	0.02672	0.02837	0.02813	0.0278	0.00584	0.0025	0.00124	0.00338		3	21.9	1.2	0	0	0	0	0
04_05Salmon_H	0.03227	0.02752	0.03264	0.04446	0.03981	0.04196	0.04305	0.03822	0.02785	0.03273	0.04227	0.03441	0.0366	0.06914	0.04158	0.03452	0.03715	0.02994	0.03965	0.03553	0.02885	0.0309	0.02667	0.03172	0.02719	0.02581	0.02994	0.0227	0.03103	0.02164	0.02552	0.0253	0.02841	0.03185	0.033	0.03144	0.01112	0.00247	0.00593	0.00655	0.00834		19.4	1.2	0	0	0	0	0
08Salmon_W	0.0208	0.01753	0.01918	0.02956	0.02524	0.03043	0.02589	0.02128	0.01984	0.01719	0.02974	0.02074	0.02588	0.04617	0.02318	0.01697	0.0194	0.01622	0.02367	0.01588	0.01294	0.0161	0.01781	0.01918	0.0153	0.016	0.01789	0.01581	0.01431	0.00962	0.01202	0.01192	0.01625	0.01423	0.01501	0.01667	0.00423	-0.00312	0.00103	-0.0035	0.00241	0.003		28.9	0	0.4	0	0	0
09Salmon_W	0.0225	0.02761	0.02359	0.03624	0.03195	0.03483	0.03181	0.02958	0.03273	0.02541	0.0345	0.02608	0.02824	0.06045	0.02799	0.02885	0.02263	0.02265	0.03233	0.01914	0.02006	0.02483	0.02416	0.01948	0.02276	0.02325	0.02679	0.02302	0.02351	0.01667	0.02111	0.01994	0.02537	0.01718	0.02239	0.02138	0.00194	0.00178	0.01184	0.00329	0.00907	0.01047	0.00176		0	0.2	0	0	0
86JCL_O	0.04803	0.04888	0.03961	0.05399	0.04614	0.05445	0.04556	0.04351	0.04427	0.04156	0.05441	0.0467	0.04794	0.06706	0.04298	0.03392	0.03863	0.03877	0.04388	0.03706	0.033	0.03539	0.03519	0.03892	0.03266	0.03551	0.03943	0.0367	0.02854	0.02829	0.03299	0.03073	0.03426	0.03429	0.03745	0.03447	0.02159	0.01716	0.02394	0.01883	0.02753	0.02894	0.01207	0.01909		1.2	0	0	0
98_99JCL_O	0.06412	0.06178	0.04866	0.07201	0.06238	0.07488	0.05869	0.05313	0.05554	0.05258	0.07057	0.06097	0.06247	0.08051	0.05445	0.0444	0.05351	0.05271	0.05507	0.0485	0.04839	0.04688	0.04806	0.05383	0.04519	0.04459	0.05002	0.04807	0.04188	0.03855	0.04223	0.03956	0.04097	0.04155	0.04542	0.04578	0.03039	0.02362	0.02595	0.02212	0.02869	0.03184	0.01805	0.02875	0.01137		3.1	11	17.1
00JCL_O	0.06144	0.05881	0.04537	0.07343	0.06277	0.06965	0.06087	0.05983	0.06009	0.05233	0.06929	0.05748	0.06128	0.08404	0.05665	0.0485	0.05628	0.05118	0.06208	0.05393	0.05046	0.04676	0.04805	0.0584	0.04616	0.04601	0.05039	0.04417	0.04431	0.04106	0.0434	0.0381	0.04087	0.04532	0.0449	0.04597	0.02848	0.0275	0.03133	0.02716	0.02698	0.03047	0.02155	0.03117	0.01834	0.01136		8.1	3.7
01JCL_W	0.0449	0.04577	0.03955	0.05597	0.04727	0.05573	0.04634	0.04596	0.04704	0.03897	0.05593	0.04701	0.04809	0.07191	0.04749	0.03938	0.04487	0.0411	0.04978	0.04182	0.03962	0.03998	0.03914	0.04615	0.04026	0.03829	0.04355	0.0389	0.03601	0.03261	0.03704	0.03236	0.03431	0.03479	0.03631	0.0392	0.01883	0.01545	0.02344	0.01718	0.02059	0.02467	0.0118	0.01702	0.01366	0.00554	0.00404		1.8
03_04JCL_H	0.05558	0.05356	0.04393	0.0647	0.05498	0.0625	0.05483	0.05354	0.05181	0.04561	0.06092	0.05381	0.0558	0.07658	0.04859	0.0442	0.04953	0.04603	0.0552	0.04642	0.0485	0.04373	0.04505	0.05233	0.04545	0.04293	0.04803	0.0445	0.04103	0.03904	0.04198	0.03616	0.03711	0.04044	0.04297	0.04364	0.02681	0.02444	0.03277	0.02403	0.02569	0.03229	0.01966	0.0286	0.01882	0.00392	0.00506	0.00445
08_09JCL_W	0.04422	0.03837	0.0368	0.05133	0.03993	0.04823	0.04397	0.04048	0.03986	0.03259	0.04559	0.03968	0.04186	0.06525	0.03958	0.03613	0.03963	0.03463	0.04257	0.03602	0.03473	0.03307	0.03336	0.03956	0.03439	0.03125	0.03728	0.03161	0.03137	0.02668	0.03134	0.02801	0.02622	0.03031	0.02993	0.03263	0.01438	0.01152	0.02227	0.0103	0.01466	0.02079	0.01103	0.01649	0.01914	0.00813	0.01012	0.00054	0.00383
08JCL_H	0.0551	0.04543	0.03286	0.05714	0.04964	0.05345	0.04486	0.04405	0.04251	0.04022	0.05554	0.04404	0.04797	0.07468	0.03874	0.03452	0.03927	0.0357	0.04421	0.03648	0.03335	0.03249	0.02788	0.03467	0.02711	0.02722	0.03089	0.03177	0.02594	0.02722	0.0271	0.02189	0.02763	0.03508	0.03457	0.02866	0.02017	0.01696	0.02311	0.01723	0.01718	0.0195	0.01274	0.0215	0.01175	0.0032	0.01005	0.00839	0.00791
09JCL_H	0.05038	0.0487	0.04617	0.05782	0.04846	0.05175	0.0521	0.05324	0.05589	0.04458	0.05625	0.04964	0.04899	0.07939	0.05069	0.04599	0.04703	0.04339	0.05473	0.04421	0.04843	0.04443	0.03989	0.05061	0.04341	0.04183	0.04757	0.0418	0.03872	0.03776	0.04128	0.03484	0.03875	0.0383	0.04235	0.04383	0.01571	0.01537	0.02878	0.01978	0.01793	0.02662	0.01596	0.01955	0.01821	0.01321	0.01598	0.00677	0.0056
[truncated: 3 more columns]
